# Supplementary material for: Crystal structure and Hirshfeld surface analysis of 3-amino-5-phenyl­thia­zolidin-2-iminium bromide
Source: Acta Crystallogr E Crystallogr Commun. 2019 Sep 27;75(Pt 10):1544–7. doi: 10.1107/S2056989019013069 (PMC6775745; doi:10.1107/S2056989019013069)
Supplement: Supplementary file 1 [file e-75-01544-sup1.cif]

##############################################################################
#                                                                            #
# This CIF contains the data in a paper accepted for publication in          #
# Acta Crystallographica Section E. It conforms to the requirements of       #
# Notes for Authors for Acta Crystallographica Section E, and has been       #
# peer reviewed under the auspices of the IUCr Commission on Journals.       #
#                                                                            #
# Full details of the Crystallographic Information File format               #
# are given in the paper "The Crystallographic Information File (CIF):       #
# a New Standard Archive File for Crystallography" by S. R. Hall, F. H.      #
# Allen and I. D. Brown [Acta Cryst. (1991), A47, 655-685].                  #
#                                                                            #
# The current version of the core CIF dictionary is obtainable from          #
# ftp://ftp.iucr.org/pub/cif_core.dic.                                       #
#                                                                            #
# Software is freely available for graphical display of the structure(s)     #
# in this CIF. For information consult the CIF software page                 #
# http://www.iucr.org/resources/cif/software.                                #
#                                                                            #
# This file may be used for bona fide research purposes within the           #
# scientific community so long as proper attribution is given to the journal # 
# article from which it was obtained.                                        #
#                                                                            #
##############################################################################
data_I
_audit_creation_method     'SHELXL-2016/6'
_journal_date_recd_electronic     2019-09-10
_journal_date_accepted     2019-09-22
_journal_name_full     'Acta Crystallographica, Section E'
_journal_year     2019
_journal_volume     75
_journal_issue     10
_journal_page_first     1544
_journal_page_last     1547
_journal_paper_category     GO
_journal_paper_doi     10.1107/S2056989019013069
_journal_coeditor_code     HB7855
_publ_contact_author_name     'Taras Chyrka'
_publ_contact_author_address
;
Department of  Theoretical and Industrial Heat Engineering (TPT),
National Technical University of Ukraine "Igor Sikorsky Kyiv Polytechnic
Institute", 03056, Kyiv,
Ukraine
;
_publ_contact_author_email     'mustford@ukr.net'
_publ_contact_author_fax     ?
_publ_contact_author_phone     ?
_publ_section_title
;
Crystal structure and Hirshfeld surface analysis of
3-amino-5-phenylthiazolidin-2-iminium bromide
;
loop_
    _publ_author_name
    _publ_author_address
    'Gulnara Sh. Duruskari'
;
Organic Chemistry Department,
Baku State University,
Z. Xalilov str. 23, Az,
1148 Baku,
Azerbaijan
;
    'Ali N. Khalilov'
;
Organic Chemistry Department,
Baku State University,
Z. Xalilov str. 23, Az,
1148 Baku,
Azerbaijan
Department of Physics and Chemistry,
"Composite Materials" Scientific Research Center,
Azerbaijan State Economic University (UNEC),
H. Aliyev str. 135, Az 1063, Baku,
Azerbaijan
;
    'Akkurt, Mehmet'
;
Department of Physics,
Faculty of Sciences,
Erciyes University,
38039 Kayseri,
Turkey
;
    'Gunay Z. Mammadova'
;
Organic Chemistry Department,
Baku State University,
Z. Xalilov str. 23, Az,
1148 Baku,
Azerbaijan
;
    'Taras Chyrka'
;
Department of  Theoretical and Industrial Heat Engineering (TPT),
National Technical University of Ukraine
"Igor Sikorsky Kyiv Polytechnic Institute",
03056, Kyiv,
Ukraine
;
    'Abel M. Maharramov'
;
Organic Chemistry Department,
Baku State University,
Z. Xalilov str. 23, Az,
1148 Baku,
Azerbaijan
;
_publ_section_synopsis
;
In the crystal of the title salt, the cations and anions are linked <i>via</i>
N---H...Br hydrogen bonds to form a three-dimensional network.
;
_chemical_name_systematic
;
3-Amino-5-phenylthiazolidin-2-iminium bromide
;
_chemical_name_common     ?
_chemical_formula_moiety     'C9 H12 N3 S +, Br -'
_chemical_formula_sum     'C9 H12 Br N3 S'
_chemical_formula_iupac     'C9 H12 N3 S +, Br -'
_chemical_formula_weight     274.19
_chemical_melting_point     ?
_space_group_crystal_system     monoclinic
_space_group_name_H-M_alt     'P 21/n'
_space_group_name_Hall     '-P 2yn'
loop_
    _space_group_symop_operation_xyz
    'x, y, z'
    '-x+1/2, y+1/2, -z+1/2'
    '-x, -y, -z'
    'x-1/2, -y-1/2, z-1/2'
_cell_length_a     10.5986(5)
_cell_length_b     8.7168(3)
_cell_length_c     13.0308(5)
_cell_angle_alpha     90
_cell_angle_beta     111.513(2)
_cell_angle_gamma     90
_cell_volume     1119.99(8)
_cell_formula_units_Z     4
_cell_measurement_reflns_used     3357
_cell_measurement_theta_min     2.88
_cell_measurement_theta_max     26.33
_cell_measurement_temperature     150(2)
_exptl_crystal_description     'block'
_exptl_crystal_colour     colorless
_exptl_crystal_size_max     0.180
_exptl_crystal_size_mid     0.140
_exptl_crystal_size_min     0.110
_exptl_crystal_density_diffrn     1.626
_exptl_crystal_density_meas     ?
_exptl_crystal_density_method     ?
_exptl_crystal_F_000     552
_exptl_absorpt_coefficient_mu     3.822
_exptl_absorpt_correction_type     multi-scan
_exptl_absorpt_process_details
;
(SADABS; Bruker, 2003)
;
_exptl_absorpt_correction_T_min     0.534
_exptl_absorpt_correction_T_max     0.661
_diffrn_ambient_temperature     150(2)
_diffrn_source     ?
_diffrn_radiation_type     MoK\a
_diffrn_radiation_wavelength     0.71073
_diffrn_measurement_device_type     'Bruker APEXII CCD'
_diffrn_measurement_method     '\f and \w scans'
_diffrn_detector_area_resol_mean     ?
_diffrn_reflns_number     8461
_diffrn_reflns_av_R_equivalents     0.0289
_diffrn_reflns_av_unetI/netI     0.0289
_diffrn_reflns_theta_min     2.878
_diffrn_reflns_theta_max     26.419
_diffrn_reflns_theta_full     25.242
_diffrn_measured_fraction_theta_max     0.999
_diffrn_measured_fraction_theta_full     1.000
_diffrn_reflns_limit_h_min     -13
_diffrn_reflns_limit_h_max     13
_diffrn_reflns_limit_k_min     -10
_diffrn_reflns_limit_k_max     10
_diffrn_reflns_limit_l_min     -16
_diffrn_reflns_limit_l_max     16
_refine_special_details     ?
_reflns_number_total     2303
_reflns_number_gt     1998
_reflns_threshold_expression     'I > 2\s(I)'
_refine_ls_structure_factor_coef     Fsqd
_refine_ls_matrix_type     full
_refine_ls_R_factor_all     0.0344
_refine_ls_R_factor_gt     0.0270
_refine_ls_wR_factor_gt     0.0667
_refine_ls_wR_factor_ref     0.0696
_refine_ls_goodness_of_fit_ref     1.016
_refine_ls_restrained_S_all     1.016
_refine_ls_number_reflns     2303
_refine_ls_number_parameters     127
_refine_ls_number_restraints     0
_refine_ls_hydrogen_treatment     constr
_refine_ls_weighting_scheme     calc
_refine_ls_weighting_details
              'w=1/[\s^2^(Fo^2^)+(0.0381P)^2^+0.5896P] where P=(Fo^2^+2Fc^2^)/3'
_atom_sites_solution_hydrogens     mixed
_atom_sites_solution_primary     direct
_atom_sites_solution_secondary     difmap
_refine_ls_shift/su_max     0.001
_refine_ls_shift/su_mean     0.000
_refine_diff_density_max     0.609
_refine_diff_density_min     -0.330
_refine_ls_extinction_method     none
_refine_ls_extinction_coef     .
loop_
    _atom_type_symbol
    _atom_type_description
    _atom_type_scat_dispersion_real
    _atom_type_scat_dispersion_imag
    _atom_type_scat_source
    'C' 'C' 0.0033 0.0016
                         'International Tables Vol C Tables 4.2.6.8 and 6.1.1.4'
    'H' 'H' 0.0000 0.0000
                         'International Tables Vol C Tables 4.2.6.8 and 6.1.1.4'
    'N' 'N' 0.0061 0.0033
                         'International Tables Vol C Tables 4.2.6.8 and 6.1.1.4'
    'S' 'S' 0.1246 0.1234
                         'International Tables Vol C Tables 4.2.6.8 and 6.1.1.4'
    'Br' 'Br' -0.2901 2.4595
                         'International Tables Vol C Tables 4.2.6.8 and 6.1.1.4'
_computing_data_collection
;
APEX2 (Bruker, 2003)
;
_computing_cell_refinement
;
SAINT (Bruker, 2003)
;
_computing_data_reduction
;
SAINT (Bruker, 2003)
;
_computing_structure_solution
;
SHELXT2014 (Sheldrick, 2015a)
;
_computing_structure_refinement
;
SHELXL2016 (Sheldrick, 2015b)
;
_computing_molecular_graphics
;
ORTEP-3 for Windows (Farrugia, 2012)
;
_computing_publication_material
;
PLATON (Spek, 2003)
;
loop_
    _atom_site_type_symbol
    _atom_site_label
    _atom_site_fract_x
    _atom_site_fract_y
    _atom_site_fract_z
    _atom_site_U_iso_or_equiv
    _atom_site_adp_type
    _atom_site_calc_flag
    _atom_site_occupancy
    _atom_site_disorder_assembly
    _atom_site_disorder_group
    Br Br1 0.14662(3) 0.38142(3) 0.26547(2) 0.02369(10) Uani d 1 . .
    S S1 0.31116(7) 0.46985(7) 0.58677(5) 0.02034(15) Uani d 1 . .
    N N1 0.4802(2) 0.6893(2) 0.61070(15) 0.0159(4) Uani d 1 . .
    N N2 0.5487(2) 0.8083(2) 0.57955(15) 0.0183(4) Uani d 1 . .
    H H2A 0.635551 0.776693 0.607350 0.022 Uiso d 1 . .
    H H2B 0.535901 0.891753 0.615230 0.022 Uiso d 1 . .
    N N3 0.3577(2) 0.6293(2) 0.42850(16) 0.0179(4) Uani d 1 . .
    H H3A 0.292719 0.572157 0.379225 0.021 Uiso d 1 . .
    H H3B 0.390509 0.709317 0.402415 0.021 Uiso d 1 . .
    C C1 0.4372(3) 0.5007(3) 0.72776(19) 0.0214(5) Uani d 1 . .
    H H1A 0.513995 0.427032 0.741377 0.026 Uiso calc 1 . .
    C C2 0.4890(3) 0.6645(3) 0.72463(19) 0.0189(5) Uani d 1 . .
    H H2C 0.432008 0.739798 0.744749 0.023 Uiso calc 1 . .
    H H2D 0.583832 0.675080 0.776759 0.023 Uiso calc 1 . .
    C C3 0.3879(2) 0.6085(3) 0.53385(19) 0.0154(5) Uani d 1 . .
    C C4 0.3746(2) 0.4760(3) 0.81375(18) 0.0168(5) Uani d 1 . .
    C C5 0.4280(3) 0.3584(3) 0.8912(2) 0.0212(5) Uani d 1 . .
    H H5A 0.497585 0.293462 0.886358 0.025 Uiso calc 1 . .
    C C6 0.3773(3) 0.3379(3) 0.97571(19) 0.0208(5) Uani d 1 . .
    H H6A 0.412191 0.258553 1.028582 0.025 Uiso calc 1 . .
    C C7 0.2769(3) 0.4330(3) 0.9816(2) 0.0225(5) Uani d 1 . .
    H H7A 0.244208 0.420521 1.039905 0.027 Uiso calc 1 . .
    C C8 0.2230(3) 0.5463(3) 0.9041(2) 0.0265(6) Uani d 1 . .
    H H8A 0.152610 0.610477 0.908407 0.032 Uiso calc 1 . .
    C C9 0.2715(3) 0.5662(3) 0.8203(2) 0.0249(6) Uani d 1 . .
    H H9A 0.233208 0.643424 0.766388 0.030 Uiso calc 1 . .
loop_
    _atom_site_aniso_label
    _atom_site_aniso_U_11
    _atom_site_aniso_U_22
    _atom_site_aniso_U_33
    _atom_site_aniso_U_12
    _atom_site_aniso_U_13
    _atom_site_aniso_U_23
    Br1 0.02460(15) 0.02084(15) 0.02181(15) -0.00181(11) 0.00401(11)
                                                                    -0.00181(10)
    S1 0.0263(3) 0.0175(3) 0.0173(3) -0.0062(3) 0.0081(2) -0.0012(2)
    N1 0.0197(10) 0.0165(10) 0.0132(9) -0.0036(8) 0.0078(8) -0.0004(8)
    N2 0.0208(11) 0.0162(10) 0.0198(10) -0.0030(9) 0.0099(9) -0.0004(8)
    N3 0.0239(11) 0.0151(10) 0.0144(10) -0.0011(9) 0.0066(8) -0.0014(8)
    C1 0.0215(13) 0.0233(13) 0.0184(12) 0.0033(11) 0.0061(10) 0.0023(10)
    C2 0.0225(13) 0.0215(12) 0.0126(11) -0.0041(10) 0.0064(10) -0.0018(10)
    C3 0.0176(12) 0.0121(11) 0.0178(12) 0.0027(9) 0.0082(10) -0.0009(9)
    C4 0.0171(12) 0.0193(12) 0.0131(11) -0.0054(10) 0.0046(9) -0.0010(9)
    C5 0.0175(12) 0.0183(12) 0.0255(13) -0.0020(10) 0.0051(10) -0.0066(10)
    C6 0.0244(13) 0.0193(12) 0.0147(12) -0.0050(10) 0.0027(10) 0.0016(10)
    C7 0.0215(13) 0.0253(13) 0.0214(13) -0.0100(11) 0.0085(11) -0.0029(11)
    C8 0.0208(13) 0.0258(14) 0.0335(15) -0.0012(11) 0.0108(12) -0.0007(12)
    C9 0.0219(13) 0.0246(13) 0.0266(14) 0.0041(11) 0.0070(11) 0.0036(11)
_geom_special_details
;
 All esds (except the esd in the dihedral angle between two l.s. planes)
 are estimated using the full covariance matrix.  The cell esds are taken
 into account individually in the estimation of esds in distances, angles
 and torsion angles; correlations between esds in cell parameters are only
 used when they are defined by crystal symmetry.  An approximate (isotropic)
 treatment of cell esds is used for estimating esds involving l.s. planes.
;
loop_
    _geom_bond_atom_site_label_1
    _geom_bond_atom_site_label_2
    _geom_bond_site_symmetry_2
    _geom_bond_distance
    _geom_bond_publ_flag
    S1 C3 . 1.735(2) ?
    S1 C1 . 1.853(2) ?
    N1 C3 . 1.318(3) ?
    N1 N2 . 1.408(3) ?
    N1 C2 . 1.469(3) ?
    N2 H2A . 0.9000 ?
    N2 H2B . 0.9000 ?
    N3 C3 . 1.303(3) ?
    N3 H3A . 0.9000 ?
    N3 H3B . 0.9000 ?
    C1 C4 . 1.513(3) ?
    C1 C2 . 1.535(4) ?
    C1 H1A . 1.0000 ?
    C2 H2C . 0.9900 ?
    C2 H2D . 0.9900 ?
    C4 C9 . 1.374(4) ?
    C4 C5 . 1.404(3) ?
    C5 C6 . 1.403(4) ?
    C5 H5A . 0.9500 ?
    C6 C7 . 1.373(4) ?
    C6 H6A . 0.9500 ?
    C7 C8 . 1.378(4) ?
    C7 H7A . 0.9500 ?
    C8 C9 . 1.378(4) ?
    C8 H8A . 0.9500 ?
    C9 H9A . 0.9500 ?
loop_
    _geom_angle_atom_site_label_1
    _geom_angle_atom_site_label_2
    _geom_angle_atom_site_label_3
    _geom_angle_site_symmetry_1
    _geom_angle_site_symmetry_3
    _geom_angle
    _geom_angle_publ_flag
    C3 S1 C1 . . 91.16(11) ?
    C3 N1 N2 . . 119.48(18) ?
    C3 N1 C2 . . 116.3(2) ?
    N2 N1 C2 . . 123.48(18) ?
    N1 N2 H2A . . 102.6 ?
    N1 N2 H2B . . 104.8 ?
    H2A N2 H2B . . 111.4 ?
    C3 N3 H3A . . 120.2 ?
    C3 N3 H3B . . 121.7 ?
    H3A N3 H3B . . 117.4 ?
    C4 C1 C2 . . 114.2(2) ?
    C4 C1 S1 . . 111.16(17) ?
    C2 C1 S1 . . 104.09(16) ?
    C4 C1 H1A . . 109.1 ?
    C2 C1 H1A . . 109.1 ?
    S1 C1 H1A . . 109.1 ?
    N1 C2 C1 . . 105.85(19) ?
    N1 C2 H2C . . 110.6 ?
    C1 C2 H2C . . 110.6 ?
    N1 C2 H2D . . 110.6 ?
    C1 C2 H2D . . 110.6 ?
    H2C C2 H2D . . 108.7 ?
    N3 C3 N1 . . 123.6(2) ?
    N3 C3 S1 . . 123.08(18) ?
    N1 C3 S1 . . 113.33(17) ?
    C9 C4 C5 . . 119.6(2) ?
    C9 C4 C1 . . 122.7(2) ?
    C5 C4 C1 . . 117.7(2) ?
    C6 C5 C4 . . 119.2(2) ?
    C6 C5 H5A . . 120.4 ?
    C4 C5 H5A . . 120.4 ?
    C7 C6 C5 . . 119.6(2) ?
    C7 C6 H6A . . 120.2 ?
    C5 C6 H6A . . 120.2 ?
    C6 C7 C8 . . 120.9(2) ?
    C6 C7 H7A . . 119.5 ?
    C8 C7 H7A . . 119.5 ?
    C9 C8 C7 . . 119.7(3) ?
    C9 C8 H8A . . 120.1 ?
    C7 C8 H8A . . 120.1 ?
    C4 C9 C8 . . 120.9(2) ?
    C4 C9 H9A . . 119.5 ?
    C8 C9 H9A . . 119.5 ?
loop_
    _geom_torsion_atom_site_label_1
    _geom_torsion_atom_site_label_2
    _geom_torsion_atom_site_label_3
    _geom_torsion_atom_site_label_4
    _geom_torsion_site_symmetry_1
    _geom_torsion_site_symmetry_2
    _geom_torsion_site_symmetry_3
    _geom_torsion_site_symmetry_4
    _geom_torsion
    _geom_torsion_publ_flag
    C3 S1 C1 C4 . . . . 147.17(19) ?
    C3 S1 C1 C2 . . . . 23.78(17) ?
    C3 N1 C2 C1 . . . . 26.7(3) ?
    N2 N1 C2 C1 . . . . -163.3(2) ?
    C4 C1 C2 N1 . . . . -152.1(2) ?
    S1 C1 C2 N1 . . . . -30.7(2) ?
    N2 N1 C3 N3 . . . . 1.9(3) ?
    C2 N1 C3 N3 . . . . 172.3(2) ?
    N2 N1 C3 S1 . . . . -178.62(16) ?
    C2 N1 C3 S1 . . . . -8.2(3) ?
    C1 S1 C3 N3 . . . . 169.2(2) ?
    C1 S1 C3 N1 . . . . -10.29(19) ?
    C2 C1 C4 C9 . . . . 53.9(3) ?
    S1 C1 C4 C9 . . . . -63.5(3) ?
    C2 C1 C4 C5 . . . . -124.2(2) ?
    S1 C1 C4 C5 . . . . 118.4(2) ?
    C9 C4 C5 C6 . . . . -1.7(4) ?
    C1 C4 C5 C6 . . . . 176.5(2) ?
    C4 C5 C6 C7 . . . . -0.2(4) ?
    C5 C6 C7 C8 . . . . 1.5(4) ?
    C6 C7 C8 C9 . . . . -0.9(4) ?
    C5 C4 C9 C8 . . . . 2.2(4) ?
    C1 C4 C9 C8 . . . . -175.8(2) ?
    C7 C8 C9 C4 . . . . -1.0(4) ?
loop_
    _geom_hbond_atom_site_label_D
    _geom_hbond_atom_site_label_H
    _geom_hbond_atom_site_label_A
    _geom_hbond_site_symmetry_A
    _geom_hbond_distance_DH
    _geom_hbond_distance_HA
    _geom_hbond_distance_DA
    _geom_hbond_angle_DHA
    N2 H2A Br1 3_666 0.90 2.68 3.530(2) 158
    N2 H2B Br1 4_676 0.90 2.73 3.524(2) 148
    N3 H3A Br1 . 0.90 2.38 3.271(2) 169
    N3 H3B Br1 2 0.90 2.56 3.337(2) 145
_shelx_space_group_comment
;
The symmetry employed for this shelxl refinement is uniquely defined
by the following loop, which should always be used as a source of
symmetry information in preference to the above space-group names.
They are only intended as comments.
;
_shelx_estimated_absorpt_T_min     0.546
_shelx_estimated_absorpt_T_max     0.679
_shelx_hkl_file
;
   1   0   0   -0.20    1.10
   1   0   0   -1.20    1.30
  -1   0   0   -1.10    1.00
  -1   0   0   -0.20    1.20
  -2   0   0  498.65   13.80
  -2   0   0  515.05   13.40
   2   0   0  496.15   13.80
   2   0   0  521.05   14.80
  -3   0   0   -1.00    4.00
   3   0   0   -5.90    3.50
  -3   0   0    3.60    3.60
   3   0   0   -0.10    4.40
  -3   0   0   -3.20    3.00
  -4   0   0 1936.11   45.90
  -4   0   0 1940.01   46.90
   4   0   0 1964.40   48.50
  -4   0   0 1972.40   48.30
   5   0   0   -3.60    5.70
  -5   0   0    4.80    4.50
   6   0   0 1291.37   38.60
  -6   0   0 1316.07   34.90
   7   0   0   -1.30    7.20
  -7   0   0   -0.50    5.30
   8   0   0  248.18   18.80
  -8   0   0  240.18   14.50
   9   0   0   -4.40    8.50
  -9   0   0    4.00    7.30
  10   0   0  434.76   25.80
 -10   0   0  383.86   20.60
 -11   0   0   -8.60    8.80
  11   0   0    2.30   12.40
 -12   0   0   34.40   12.00
  12   0   0   34.30   15.30
   0  -1   0   -2.30    1.10
   0   1   0   -4.00    1.00
   1  -1   0 1327.47   29.80
  -1  -1   0 1321.47   30.80
   1  -1   0 1372.26   31.00
  -1  -1   0 1394.16   30.70
  -1   1   0 1437.36   31.10
   1   1   0 1394.76   30.70
  -1   1   0 1334.67   29.80
   1   1   0 1389.96   31.00
  -2  -1   0 1176.98   28.20
   2  -1   0 1186.08   29.60
   2  -1   0 1184.38   26.60
   2   1   0 1167.48   28.10
  -2   1   0 1167.78   26.50
   2   1   0 1178.18   28.20
  -2   1   0 1204.08   28.50
   3  -1   0   43.70    3.90
  -3  -1   0   44.90    5.80
   3  -1   0   55.19    6.50
  -3   1   0   62.49    4.50
   3   1   0   52.29    6.00
   3   1   0   48.80    5.50
  -4  -1   0  647.14   20.20
   4  -1   0  666.13   22.10
  -4  -1   0  641.64   19.30
   4   1   0  609.94   19.60
  -4   1   0  643.54   21.20
  -4   1   0  666.03   20.00
   4   1   0  617.64   20.00
  -4   1   0  661.23   17.90
   5  -1   0  221.48   14.10
  -5   1   0  203.58    9.90
   5   1   0  195.78   11.90
   5   1   0  203.28   11.90
   6  -1   0  750.62   27.70
  -6  -1   0  789.92   24.50
   6   1   0  766.42   25.90
  -6   1   0  714.23   22.20
   6   1   0  735.43   24.70
   7  -1   0  984.40   34.30
  -7  -1   0  988.90   30.60
   7   1   0 1034.40   33.50
  -7   1   0 1028.20   29.00
   8  -1   0  682.03   29.40
  -8  -1   0  743.03   26.50
   8   1   0  747.53   29.00
  -8   1   0  709.23   24.00
  -9  -1   0  148.49   13.80
   9  -1   0  174.98   17.80
   9   1   0  138.19   15.50
  -9   1   0  173.68   13.00
  10  -1   0   84.89   15.30
 -10  -1   0   80.79   12.50
 -10   1   0  106.79   12.00
  10   1   0   73.99   14.30
  11  -1   0  234.58   23.00
 -11  -1   0  226.08   18.60
 -11   1   0  238.18   17.50
  11   1   0  200.58   21.20
 -12  -1   0   91.79   15.30
  12  -1   0   60.29   16.60
  12   1   0  102.99   18.90
 -12   1   0   53.19   18.10
   0  -2   0 2009.30   44.20
   0   2   0 1985.40   44.10
  -1  -2   0 2449.66   53.29
  -1  -2   0 2475.95   54.29
   1  -2   0 2443.86   53.99
  -1   2   0 2352.06   53.79
   1   2   0 2426.76   54.19
  -2  -2   0 3745.73   85.69
   2  -2   0 4157.28   86.89
  -2  -2   0 3834.72   86.39
   2  -2   0 3923.91   84.29
   2   2   0 3885.21   86.69
   2   2   0 3989.00   86.09
  -2   2   0 3995.60   84.39
  -2   2   0 3952.90   86.59
  -3  -2   0  281.47   11.30
  -3  -2   0  297.17   11.30
   3  -2   0  277.67   13.60
   3  -2   0  262.37    8.70
   3   2   0  297.37   11.30
  -3   2   0  267.97   11.30
  -3   2   0  269.77    8.90
   3   2   0  271.97   11.30
   4  -2   0   13.70    6.20
   4  -2   0   25.70    3.80
  -4  -2   0   15.50    5.10
  -4  -2   0    9.20    4.40
   4   2   0   15.30    5.00
  -4   2   0   23.30    3.70
   4   2   0   17.20    5.60
   5  -2   0 2568.64   69.79
   5   2   0 2908.11   68.19
   5   2   0 2975.00   68.49
  -5   2   0 2906.81   64.29
   6  -2   0    2.30    7.10
   6   2   0   -3.30    5.60
   6   2   0    1.00    5.90
  -6   2   0    2.70    4.00
  -7  -2   0   23.40    7.60
   7  -2   0   37.80   10.20
   7   2   0   27.20    7.70
  -7   2   0   28.80    5.80
   7   2   0   24.70    7.80
  -8  -2   0   73.69   11.30
   8  -2   0   57.19   12.50
   8   2   0   61.29   10.70
  -8   2   0   79.49    8.20
   8   2   0   56.69   10.30
  -9  -2   0  196.38   16.20
   9  -2   0  177.88   18.60
   9   2   0  194.88   18.20
  -9   2   0  173.48   13.00
 -10  -2   0   17.00   10.80
  10  -2   0   -5.40   10.70
 -10   2   0   11.40    7.60
  10   2   0   15.50   10.70
 -11  -2   0  267.17   21.10
  11  -2   0  225.58   23.20
  11   2   0  250.07   23.10
 -11   2   0  259.07   17.10
 -12  -2   0    2.60   11.30
  12  -2   0   15.00   14.40
  12   2   0   10.50   13.60
   0  -3   0    0.70    3.10
   0   3   0    0.00    2.90
  -1  -3   0  147.99    8.20
   1  -3   0  150.08    8.10
  -1  -3   0  141.19    6.80
  -1   3   0  121.39    7.40
   1   3   0  135.49    8.40
   1   3   0  137.09    6.80
  -2  -3   0 1829.62   43.30
  -2  -3   0 1754.52   41.90
  -2  -3   0 1763.22   41.90
   2  -3   0 1819.62   40.80
   2  -3   0 1854.41   43.20
   2   3   0 1781.32   43.30
  -2   3   0 1816.72   43.00
  -3  -3   0 2747.53   62.79
   3  -3   0 2699.33   59.39
   3  -3   0 2709.13   65.19
  -3  -3   0 2664.53   61.59
   3   3   0 2584.24   62.59
  -3   3   0 2759.22   62.89
   4  -3   0   76.99    9.40
  -4  -3   0   64.69    7.00
   4  -3   0   87.59    5.50
   4   3   0   63.99    7.00
  -4   3   0   92.99    5.90
   4   3   0   61.79    7.40
   5  -3   0   71.69   10.00
   5  -3   0   64.79    5.50
   5   3   0   51.89    7.80
  -5   3   0   70.49    5.70
   5   3   0   43.50    7.10
   6   3   0 1289.97   36.90
  -6   3   0 1279.07   32.00
   6   3   0 1244.58   37.30
   7  -3   0   32.60   10.20
   7   3   0   55.49    9.40
   7   3   0   41.80    9.40
  -7   3   0   43.40    6.00
   8  -3   0  660.73   30.60
  -8  -3   0  644.24   26.40
   8   3   0  621.64   26.60
   8   3   0  601.44   25.80
  -8   3   0  635.14   20.60
  -9  -3   0  338.17   21.70
   9  -3   0  316.37   23.00
   9   3   0  326.27   21.50
   9   3   0  335.07   21.40
  -9   3   0  299.97   14.80
 -10  -3   0   63.59   12.60
  10  -3   0   53.29   15.30
  10   3   0   54.79   13.00
  10   3   0   30.60   12.80
 -10   3   0   45.80    8.30
 -11  -3   0   70.69   15.30
  11  -3   0   68.39   17.00
  11   3   0   78.29   15.70
   0  -4   0 2790.52   63.49
   0   4   0 2749.62   65.59
   0   4   0 2881.81   63.39
  -1  -4   0  273.97   10.60
   1  -4   0  307.17   11.90
  -1   4   0  293.67   11.60
   1   4   0  280.07   12.20
   1   4   0  290.47   10.50
  -2  -4   0    3.30    3.80
   2  -4   0    6.10    4.70
  -2  -4   0    1.40    4.40
  -2  -4   0    3.20    3.80
   2  -4   0   -0.90    3.10
  -2   4   0   -0.60    4.40
   2   4   0    5.90    5.20
  -3  -4   0   48.40    5.80
   3  -4   0   47.30    4.60
   3  -4   0   43.00    6.80
  -3  -4   0   53.89    6.00
   3   4   0   48.60    7.40
   4  -4   0 2431.06   61.09
   4  -4   0 2306.97   52.79
  -4  -4   0 2370.26   56.29
   4   4   0 2234.78   57.49
   5  -4   0   14.10    7.90
   5  -4   0   30.90    4.30
   5   4   0   16.40    6.80
  -5   4   0   30.90    4.40
   6  -4   0  594.24   17.50
   6  -4   0  568.34   25.70
   6   4   0  616.14   22.80
  -6   4   0  607.54   17.70
   6   4   0  576.84   22.90
   7  -4   0  369.56   23.50
   7   4   0  361.86   20.00
   7   4   0  383.86   19.10
  -7   4   0  350.26   13.50
   8  -4   0  658.03   31.30
   8   4   0  688.23   27.70
   8   4   0  669.73   27.90
  -8   4   0  733.93   21.70
  -9  -4   0   -4.00   10.40
   9  -4   0   12.10   12.80
   9   4   0    7.50    9.00
   9   4   0   -2.70    9.90
  -9   4   0   15.10    9.10
 -10  -4   0  553.74   28.90
  10  -4   0  607.74   34.60
  10   4   0  611.94   30.50
  10   4   0  632.94   30.20
 -11  -4   0    6.70   13.70
  11  -4   0    0.20   12.60
  11   4   0  -20.10   11.70
  11   4   0   11.20   11.90
   0  -5   0    6.00    4.30
   0   5   0    1.30    5.20
   0   5   0   -3.10    3.40
  -1  -5   0 1044.10   27.80
   1  -5   0 1058.19   28.50
   1   5   0 1051.89   27.40
   1   5   0 1034.00   30.40
  -1   5   0 1057.89   28.20
   2  -5   0 1372.16   36.80
  -2  -5   0 1413.16   35.70
   2  -5   0 1360.76   34.80
   2   5   0 1436.56   38.10
  -2   5   0 1484.75   39.00
   3  -5   0 1173.28   32.20
  -3  -5   0 1105.29   30.10
   3  -5   0 1110.09   28.50
  -3  -5   0 1106.49   30.10
   3   5   0 1108.79   32.80
   4  -5   0 1093.89   27.90
  -4  -5   0 1156.28   31.00
   4  -5   0 1054.19   35.10
  -4  -5   0 1111.79   31.00
   4   5   0 1098.99   33.30
   5  -5   0   54.69    5.40
   5  -5   0   48.80   10.30
  -5  -5   0   30.90    6.70
   5   5   0   51.59    9.90
   6  -5   0   41.60    5.20
   6  -5   0   33.90   10.30
   6   5   0   40.00    9.20
   7  -5   0  664.53   31.70
   7   5   0  697.23   27.50
   8  -5   0  222.88   21.20
   8   5   0  193.78   17.50
   9  -5   0   87.79   17.10
  -9  -5   0   70.99   15.20
   9   5   0   74.49   13.90
  10  -5   0   15.60   14.80
 -10  -5   0   24.80   13.00
  10   5   0   18.40   12.00
  10   5   0   26.60   11.70
   0  -6   0  101.49    8.80
   0   6   0  123.49   11.50
   0   6   0  114.89    8.90
  -1  -6   0  274.97   12.70
   1  -6   0  317.37   13.80
   1   6   0  308.87   15.90
   1   6   0  278.97   12.40
   2  -6   0  293.17   12.50
  -2  -6   0  289.87   13.00
   2  -6   0  286.27   14.70
   2   6   0  310.47   16.20
   3  -6   0  318.27   12.60
   3  -6   0  316.47   15.70
  -3  -6   0  311.67   13.90
  -3  -6   0  284.37   13.80
   3   6   0  297.27   16.50
   4  -6   0   52.49    6.00
   4  -6   0   55.59   10.40
  -4  -6   0   35.80    6.80
   4   6   0   34.00    8.90
   5  -6   0  189.48   17.30
  -5  -6   0  167.48   12.50
   5  -6   0  166.98    9.00
   5   6   0  162.18   14.30
   6  -6   0    8.80   10.20
  -6  -6   0    6.80    6.90
   6   6   0    5.00    7.90
  -7  -6   0    4.10    7.50
   7  -6   0   -4.60   10.40
   7   6   0   -6.20    8.90
   8  -6   0   46.20   14.80
  -8  -6   0   45.80   10.30
   8   6   0   47.30   12.30
  -9  -6   0  602.44   27.60
   9  -6   0  558.34   34.10
   9   6   0  640.84   31.70
  10  -6   0   26.60   15.90
 -10  -6   0   15.40   13.80
  10   6   0   41.00   14.10
   0  -7   0   -4.30    5.30
   0   7   0   -4.60    7.00
  -1  -7   0   10.20    5.60
   1  -7   0    9.40    6.20
  -1   7   0   11.10    7.10
   1   7   0    4.60    7.40
  -2  -7   0 2851.71   66.69
   2  -7   0 2794.12   67.99
   2   7   0 2712.93   70.39
   3  -7   0  122.09   11.70
   3  -7   0  145.69   15.80
  -3  -7   0  150.98   11.40
   3   7   0  154.78   14.20
   4  -7   0  747.63   30.60
  -4  -7   0  723.53   24.80
   4   7   0  780.12   29.30
  -5  -7   0   24.10    7.50
   5  -7   0   29.30   10.90
   5   7   0   15.90    9.80
  -6  -7   0  257.07   16.10
   6  -7   0  227.18   20.70
   6   7   0  255.67   18.60
   7  -7   0  143.89   18.30
  -7  -7   0  134.99   13.70
   7   7   0  121.79   15.90
   8  -7   0  158.18   21.20
  -8  -7   0  133.09   14.50
   8   7   0  133.99   17.00
  -9  -7   0   -5.40    9.50
   9  -7   0   10.50   13.50
   9   7   0   -0.50   11.40
   0  -8   0  694.23   24.30
   0   8   0  699.33   28.40
   1  -8   0   85.29   10.40
  -1  -8   0   69.59    9.10
   1   8   0   81.39   11.80
  -1   8   0   92.09   11.90
  -2  -8   0   41.40    8.00
   2  -8   0   61.59    9.50
   2   8   0   47.60   11.10
  -3  -8   0   -6.50    5.90
   3  -8   0   -1.70    6.90
   3   8   0   14.90    9.70
   4  -8   0 1434.36   46.10
  -4  -8   0 1325.47   38.80
   4   8   0 1340.77   44.00
   5  -8   0   13.30   10.30
  -5  -8   0    2.50    7.00
   5   8   0    5.00   10.10
   6  -8   0  216.88   20.70
  -6  -8   0  220.08   16.00
   6   8   0  257.67   21.40
   7  -8   0   30.10   14.10
  -7  -8   0   13.90    9.30
   7   8   0    8.40   10.60
   8  -8   0   22.90   13.90
  -8  -8   0   29.80   10.90
   8   8   0   35.40   13.90
   0  -9   0  -10.90    6.50
   0   9   0    0.50    9.30
   1  -9   0  197.18   14.80
  -1  -9   0  189.48   14.30
  -1   9   0  215.18   18.90
   1   9   0  225.88   19.20
   2  -9   0    4.90    7.40
  -2  -9   0   -2.90    6.60
  -2   9   0    5.90   10.20
   2   9   0   -4.70    9.10
   3  -9   0  366.86   23.40
  -3  -9   0  389.16   18.90
   3  -9   0  376.66   20.10
   3   9   0  375.66   23.60
   4  -9   0    4.90   10.30
  -4  -9   0   -7.60    7.10
   4   9   0    1.30   10.90
   5  -9   0   16.00   11.80
   5   9   0   -4.70   11.10
   6  -9   0   97.19   17.10
   6   9   0  120.09   17.50
   0  10   0   38.40   12.50
   1  10   0  483.85   27.40
  -1  10   0  536.35   28.80
   2  10   0   60.19   14.00
  -2  10   0   42.30   13.20
   3 -10   0   19.80   11.50
  -3  10   0   14.90   12.20
   3  10   0   39.20   13.40
   4 -10   0   61.09   14.30
   4  10   0   67.69   15.40
  12   0  -1    8.60   13.70
 -12   0   1   -9.50    9.30
  11   0  -1  131.59   18.80
 -11   0   1  131.19   14.30
 -10   0   1    7.00    7.60
  10   0  -1   -4.80    9.60
  -9   0   1  700.13   25.20
   9   0  -1  709.13   30.40
  -8   0   1   -4.10    5.60
   8   0  -1    6.30    8.60
  -7   0   1    7.20    5.30
   7   0  -1    3.30    6.90
   6   0  -1    0.40    6.60
  -6   0   1   -2.00    4.30
   5   0  -1 1699.63   43.50
  -5   0   1 1668.23   42.90
   5   0  -1 1801.42   45.60
   4   0  -1    6.10    5.20
  -4   0   1    0.70    3.40
   4   0  -1    2.20    4.40
  -4   0   1    3.10    5.00
   3   0  -1  290.37   12.10
   3   0  -1  292.07   10.90
  -3   0   1  289.07   11.50
  -3   0   1  283.17   10.30
  -2   0   1   -4.40    2.30
   2   0  -1   -4.30    2.50
  -2   0   1   -5.30    2.90
   2   0  -1   -2.20    3.10
   1   0  -1   -0.90    1.00
  -1   0   1    0.10    0.90
  -1   0   1   -1.20    1.10
   1   0  -1   -0.40    1.40
   0   0   1   -2.20    0.80
   0   0  -1   -2.10    0.80
   0   0  -1   -3.00    0.80
   0   0   1   -2.60    0.80
   1   0   1  564.94   13.90
  -1   0  -1  548.65   13.90
  -1   0  -1  539.05   13.90
   2   0   1    1.80    3.50
  -2   0  -1    0.90    2.40
   2   0   1   -1.90    2.60
  -2   0  -1    4.10    3.20
  -3   0  -1  982.00   25.50
  -3   0  -1  998.10   26.60
   3   0   1  966.40   25.20
   3   0   1  982.80   26.80
  -3   0  -1 1015.30   25.80
  -4   0  -1   -2.60    4.00
   4   0   1   -1.80    5.20
  -4   0  -1    8.10    5.10
  -4   0  -1    0.10    3.90
  -5   0  -1 7001.30  153.78
   5   0   1 7020.10  156.58
  -6   0  -1    3.90    5.50
   6   0   1   -1.90    6.40
  -7   0  -1   16.40    7.00
   7   0   1   19.50    8.10
  -8   0  -1   -4.20    6.70
   8   0   1   10.30    9.50
   9   0   1 1095.79   40.70
  -9   0  -1 1086.89   35.40
  10   0   1   18.10   12.00
 -10   0  -1    1.70    8.50
  11   0   1  641.54   34.40
 -11   0  -1  591.94   28.20
 -12   0  -1   10.30   11.30
  12   0   1  -10.20   12.90
  12  -1  -1  165.58   22.20
 -12  -1   1  167.88   17.00
  12   1  -1  210.68   23.20
  11  -1  -1  267.37   25.10
 -11  -1   1  268.47   19.50
  11   1  -1  236.68   22.40
 -11   1   1  240.48   16.30
  10  -1  -1   12.60   10.50
 -10  -1   1   24.60    9.50
 -10   1   1   18.50    7.70
  10   1  -1   15.30   11.20
   9  -1  -1  176.18   17.60
  -9  -1   1  208.88   15.30
  -9   1   1  187.48   13.30
   9   1  -1  217.18   17.60
   8  -1  -1  979.20   34.70
  -8  -1   1  884.71   29.50
  -8   1   1  908.61   27.60
   8   1  -1  936.21   33.30
   7  -1  -1 1093.09   36.50
  -7  -1   1 1164.78   33.20
  -7   1   1 1086.99   30.50
   7   1  -1 1192.98   36.70
   7   1  -1 1127.29   34.30
   6  -1  -1 1365.86   39.60
  -6   1   1 1352.56   33.80
   6   1  -1 1301.57   37.00
   6   1  -1 1335.57   38.50
   5  -1  -1   43.20    7.70
  -5   1   1   66.59    5.80
   5   1  -1   47.50    6.80
   5   1  -1   70.89    8.80
  -5   1   1   69.99    7.80
  -4  -1   1   -2.50    4.10
   4  -1  -1    0.90    4.90
  -4  -1   1    1.10    3.80
   4   1  -1   -0.90    4.20
   4   1  -1    0.60    4.90
  -4   1   1    5.90    2.80
  -4   1   1    8.80    4.10
  -4   1   1    5.30    5.30
   3  -1  -1 7176.88  155.98
  -3  -1   1 7463.95  155.28
  -3  -1   1 7318.07  154.58
   3   1  -1 7208.88  155.28
  -3   1   1 6959.90  155.48
  -3   1   1 6948.50  154.78
  -2  -1   1 7866.01  162.68
   2  -1  -1 7599.24  162.78
  -2  -1   1 7802.12  166.18
   2   1  -1 7518.05  162.58
  -2   1   1 7913.11  161.38
   2   1  -1 7549.14  166.38
  -2   1   1 7015.60  162.48
   1  -1  -1    5.90    2.20
   1  -1  -1    1.80    0.70
  -1  -1   1    6.50    2.30
  -1  -1   1   11.40    2.40
   1   1  -1    5.50    2.40
   1   1  -1    8.00    2.50
  -1   1   1    5.40    2.00
   0  -1   1   82.09    4.30
   0  -1  -1   79.19    3.00
   0  -1   1   85.39    3.90
   0   1   1   82.49    3.10
   0   1  -1   77.09    4.20
  -1  -1  -1  814.42   19.30
  -1  -1  -1  815.12   18.90
   1  -1   1  825.42   19.60
   1  -1   1  798.52   20.50
   1   1   1  826.52   18.90
  -1   1  -1  833.82   19.70
   1   1   1  830.72   19.40
  -1   1  -1  823.12   20.50
   2  -1   1 6852.41  145.39
  -2  -1  -1 6590.44  144.89
  -2  -1  -1 6877.81  144.29
  -2  -1  -1 6567.64  144.19
   2  -1   1 6940.81  143.89
   2   1   1 6588.04  144.19
   2   1   1 6843.82  144.39
  -2   1  -1 6727.13  145.19
  -2   1  -1 6701.53  143.79
   3  -1   1 2015.70   46.90
  -3  -1  -1 2075.29   48.40
  -3  -1  -1 2058.49   48.30
   3  -1   1 2055.69   50.29
  -3  -1  -1 2106.09   47.90
   3   1   1 2065.99   48.40
  -3   1  -1 1955.20   48.50
  -3   1  -1 1995.90   46.90
   3   1   1 2123.59   48.30
  -4  -1  -1 1278.57   33.20
  -4  -1  -1 1166.38   32.20
   4  -1   1 1294.87   35.20
  -4  -1  -1 1226.68   32.10
   4  -1   1 1244.78   31.00
   4   1   1 1187.08   32.30
   4   1   1 1221.08   32.80
  -4   1  -1 1205.98   30.80
   5  -1   1  222.08   14.80
  -5  -1  -1  230.08   12.60
   5   1   1  240.78   13.10
  -5   1  -1  209.28   10.90
   5   1   1  241.78   13.60
  -6  -1  -1  119.29   10.90
   6  -1   1  106.99   12.30
  -6   1  -1  115.79    9.50
   6   1   1   97.29   10.40
  -7  -1  -1  192.28   14.00
   7  -1   1  149.59   14.60
  -7   1  -1  181.58   12.00
   7   1   1  183.38   15.30
  -8  -1  -1  165.38   14.10
   8  -1   1  170.88   17.10
   8   1   1  170.98   16.20
  -8   1  -1  171.08   13.40
   9  -1   1   69.59   13.30
  -9  -1  -1   64.49   11.40
  -9   1  -1   49.30    9.40
   9   1   1   61.39   12.90
 -10  -1  -1   50.99   12.20
  10  -1   1   95.79   16.20
 -10   1  -1   72.59   11.40
  10   1   1   56.39   14.20
 -11  -1  -1   33.10   12.30
  11  -1   1   48.30   14.70
 -11   1  -1   46.60   11.20
  11   1   1   48.40   14.30
 -12  -2   1   13.30   11.50
  12  -2  -1    1.40   13.00
  12   2  -1    6.70   13.40
  11  -2  -1   67.19   15.50
 -11  -2   1   57.99   12.60
  11   2  -1   69.69   14.40
 -10  -2   1  127.19   14.40
  10  -2  -1  176.28   20.00
  10   2  -1  132.59   16.20
 -10   2   1  133.99   11.60
  -9  -2   1   19.50    9.40
   9  -2  -1   19.40   10.70
   9   2  -1   29.20   10.30
  -9   2   1   41.60    7.20
   9   2  -1   25.30    9.60
   8  -2  -1  693.03   29.50
  -8   2   1  674.43   21.40
   8   2  -1  705.53   27.50
   8   2  -1  706.73   28.10
   7  -2  -1   67.79   11.00
   7   2  -1   58.89    9.90
   7   2  -1   48.00    8.90
  -7   2   1   66.49    6.50
   6  -2  -1  585.04   23.80
   6   2  -1  586.14   22.00
  -6   2   1  620.84   17.30
   6   2  -1  595.44   21.80
   5  -2  -1    4.40    6.60
   5   2  -1   18.50    6.20
   5   2  -1   20.10    5.90
  -5   2   1   15.20    3.20
  -4  -2   1  239.18   11.50
  -4  -2   1  233.78   11.20
   4   2  -1  222.88   11.90
  -4   2   1  257.37    7.80
  -4   2   1  251.77   12.60
   4   2  -1  224.08   11.30
   3  -2  -1  607.24   19.40
  -3  -2   1  669.63   18.80
   3  -2  -1  612.14   14.40
  -3  -2   1  660.53   18.80
  -3   2   1  592.74   17.90
   3   2  -1  619.64   18.60
   3   2  -1  652.23   18.80
  -3   2   1  572.54   14.30
  -2  -2   1 1057.09   26.50
  -2  -2   1 1041.30   26.00
   2  -2  -1 1065.09   27.20
   2  -2  -1 1020.30   23.00
  -2  -2   1 1065.69   26.60
  -2   2   1 1068.99   25.60
   2   2  -1 1058.19   26.80
  -1  -2   1 1249.97   29.10
  -1  -2   1 1269.07   29.70
   1  -2  -1 1239.48   27.80
   1   2  -1 1196.78   29.60
   1   2  -1 1192.78   28.80
  -1   2   1 1180.68   27.70
   0  -2   1 5088.29  108.59
   0  -2  -1 4906.41  106.29
   0   2  -1 5270.57  108.59
   0   2   1 4935.11  107.69
   0   2   1 4963.40  106.99
  -1  -2  -1  991.70   22.10
   1  -2   1  967.00   23.40
   1  -2   1  928.01   24.50
  -1  -2  -1  980.30   23.60
   1   2   1  970.50   23.60
  -1   2  -1  975.80   24.70
   2  -2   1 4247.38   91.99
  -2  -2  -1 4095.99   90.69
  -2  -2  -1 4029.60   89.69
   2  -2   1 4231.28   89.99
  -2   2  -1 4079.89   89.89
   2   2   1 4149.69   90.89
  -2   2  -1 4180.58   91.89
   2   2   1 4138.09   89.79
   3  -2   1  852.91   21.20
  -3  -2  -1  782.82   21.90
  -3  -2  -1  798.42   22.30
  -3   2  -1  812.42   23.70
  -3   2  -1  812.12   21.10
   3   2   1  774.32   22.50
   3   2   1  795.92   21.90
   4  -2   1 1467.15   42.10
   4  -2   1 1558.24   37.50
  -4  -2  -1 1635.64   39.70
  -4  -2  -1 1606.74   39.60
   4   2   1 1539.95   39.30
   4   2   1 1538.25   39.70
  -4   2  -1 1528.55   37.40
   5  -2   1  165.58    8.80
   5  -2   1  179.48   13.40
  -5  -2  -1  143.39   11.10
   5   2   1  106.09    9.50
  -5   2  -1  157.68    9.00
   5   2   1  135.39   10.70
  -6  -2  -1 1581.04   43.00
   6  -2   1 1452.45   45.00
   6   2   1 1502.65   42.10
   6   2   1 1548.65   42.50
  -6   2  -1 1526.45   39.10
   7  -2   1   40.20   10.50
  -7  -2  -1   32.00    8.40
  -7   2  -1   31.70    6.60
   7   2   1   28.70    8.40
   7   2   1   29.60    9.00
  -8  -2  -1  381.36   20.90
   8  -2   1  400.56   23.40
   8   2   1  376.66   21.20
  -8   2  -1  398.66   17.60
  -9  -2  -1   65.59   12.30
   9  -2   1   85.19   15.40
  -9   2  -1   91.09   10.80
   9   2   1   66.89   12.30
 -10  -2  -1  863.31   34.70
  10  -2   1  834.62   39.40
  10   2   1  915.91   37.00
 -10   2  -1  903.71   30.70
 -11  -2  -1   58.09   14.20
  11  -2   1   57.29   16.00
  11   2   1   53.29   14.70
 -11   2  -1   57.09   11.30
  12  -3  -1  125.99   20.70
 -12  -3   1  148.79   18.90
  12   3  -1  111.19   19.20
  11  -3  -1  130.49   19.40
 -11  -3   1  108.59   16.10
  11   3  -1  124.59   18.10
  10  -3  -1  149.39   19.10
 -10  -3   1  113.19   15.90
  10   3  -1  123.89   16.50
  10   3  -1  110.59   15.20
   9  -3  -1  198.88   19.90
  -9  -3   1  202.18   17.80
  -9   3   1  226.38   11.80
   9   3  -1  208.18   18.20
   9   3  -1  231.78   18.90
   8  -3  -1    5.50    9.20
   8   3  -1    4.10    7.60
   8   3  -1   12.70    7.70
  -8   3   1    6.10    4.40
   7  -3  -1 1523.05   46.90
  -7   3   1 1570.54   36.90
   7   3  -1 1447.36   43.50
   7   3  -1 1513.15   44.30
   6  -3  -1  170.78   14.50
   6   3  -1  188.48   14.10
  -6   3   1  199.78    8.40
   6   3  -1  213.18   14.00
   5  -3  -1   11.20    6.80
   5   3  -1   10.20    5.90
  -5   3   1   19.30    3.00
   5   3  -1   11.40    5.80
   4  -3  -1   15.60    6.20
   4  -3  -1   11.20    2.30
  -4  -3   1   17.80    5.20
  -4   3   1   12.90    5.90
   4   3  -1   23.30    6.20
  -3  -3   1 3747.83   84.59
   3  -3  -1 3663.83   85.79
  -3  -3   1 3851.71   83.89
   3  -3  -1 3682.83   79.79
  -3  -3   1 3788.32   84.29
   3   3  -1 3692.53   84.79
  -3   3   1 3725.63   83.59
   2  -3  -1  486.55   16.30
  -2  -3   1  508.95   16.00
  -2  -3   1  487.95   15.20
   2  -3  -1  484.75   14.70
  -2   3   1  469.35   14.40
   2   3  -1  465.75   15.80
  -1  -3   1 2178.38   48.90
   1  -3  -1 2052.99   47.50
   1   3  -1 2100.19   49.99
  -1   3   1 2095.89   47.50
   1   3  -1 2194.38   48.90
   0  -3  -1  113.59    5.60
   0  -3   1  120.39    7.80
   0   3   1  110.89    7.10
   0   3  -1  133.29    7.70
   0   3   1  113.59    5.20
  -1  -3  -1 1913.41   43.30
  -1  -3  -1 1902.21   45.00
   1  -3   1 1990.90   46.30
   1  -3   1 1966.80   44.80
   1   3   1 1912.01   45.10
  -1   3  -1 1956.00   45.90
   2  -3   1  471.95   16.40
   2  -3   1  467.35   14.10
  -2  -3  -1  471.85   13.70
  -2  -3  -1  497.35   15.40
  -2   3  -1  479.55   16.50
   2   3   1  489.95   15.60
   3  -3   1 1112.89   27.70
  -3  -3  -1 1146.89   29.70
  -3  -3  -1 1125.89   28.30
   3  -3   1 1114.79   30.70
  -3   3  -1 1089.79   27.70
   3   3   1 1100.89   28.20
   3   3   1 1073.49   29.40
   4  -3   1    0.60    3.00
   4  -3   1   -2.70    6.10
  -4  -3  -1    6.20    4.20
  -4   3  -1    8.90    3.90
   4   3   1    5.30    5.30
   4   3   1    8.00    4.50
  -5  -3  -1    4.00    5.10
   5  -3   1    4.40    7.10
   5  -3   1    5.30    3.60
   5   3   1    3.50    5.30
   5   3   1    2.30    5.00
  -5   3  -1    1.10    4.00
   6  -3   1  186.58   16.30
   6  -3   1  156.48    9.60
  -6  -3  -1  145.49   12.90
  -6   3  -1  153.58    9.70
   6   3   1  156.88   13.00
   6   3   1  139.59   11.70
   7  -3   1  326.77   20.60
  -7  -3  -1  285.07   17.60
   7   3   1  272.17   16.40
  -7   3  -1  344.97   14.40
   7   3   1  275.67   17.50
   8  -3   1 1398.96   48.00
  -8  -3  -1 1402.66   44.20
   8   3   1 1343.87   42.60
   8   3   1 1429.16   43.20
  -8   3  -1 1400.56   38.20
  -9  -3  -1   62.49   13.30
   9  -3   1   69.49   14.40
   9   3   1   64.89   12.30
   9   3   1   64.79   12.60
  -9   3  -1   68.19    9.10
 -10  -3  -1    9.20   10.80
  10  -3   1  -14.40   12.20
 -10   3  -1    1.40    6.90
  10   3   1   14.10   10.50
 -11  -3  -1  106.39   16.50
  11  -3   1  132.99   21.30
  11   3   1   78.19   15.60
  11  -4  -1  218.68   24.70
 -11  -4   1  220.78   20.90
  11   4  -1  188.48   20.00
  11   4  -1  212.38   21.70
 -10  -4   1   28.50   11.50
  10  -4  -1   19.90   12.80
  10   4  -1   25.60   11.80
  10   4  -1   26.30   12.80
   9  -4  -1  687.33   34.20
   9   4  -1  773.22   32.20
   9   4  -1  737.13   31.00
   8  -4  -1   22.80   10.80
   8   4  -1   39.70   11.20
   8   4  -1   44.00   10.30
  -8   4   1   38.50    5.20
   7  -4  -1  407.26   22.30
   7   4  -1  331.87   19.60
  -7   4   1  390.66   12.30
   7   4  -1  343.57   18.90
   6  -4  -1  284.17   18.30
   6   4  -1  335.47   17.80
   5  -4  -1 3347.27   72.69
   5  -4  -1 3352.66   82.69
   5   4  -1 3335.67   80.39
   4  -4  -1  149.88    5.80
  -4  -4   1  113.39    9.40
  -4  -4   1  102.99    8.60
   4  -4  -1  166.38   12.90
   4   4  -1  109.89   10.00
  -3  -4   1  823.12   23.30
   3  -4  -1  760.92   25.20
   3  -4  -1  801.72   19.80
  -3  -4   1  837.62   23.70
   3   4  -1  797.22   24.60
  -3   4   1  773.22   23.10
   2  -4  -1  790.62   21.60
  -2  -4   1  796.52   23.30
  -2  -4   1  737.83   21.90
   2   4  -1  715.23   23.30
  -2   4   1  769.72   21.30
  -1  -4   1 2701.83   63.49
   1  -4  -1 2747.03   62.29
  -1   4   1 2795.72   62.19
   1   4  -1 2803.02   63.59
   1   4  -1 2863.11   65.79
   0  -4  -1   -2.70    3.00
   0  -4   1   -0.90    4.30
   0   4   1   -1.40    2.70
   0   4  -1    2.50    3.80
   0   4   1   -2.10    4.20
  -1  -4  -1 3618.64   80.49
   1  -4   1 3790.42   83.79
  -1   4  -1 3736.83   83.39
   1   4   1 3574.74   82.89
  -2  -4  -1   26.80    5.30
  -2  -4  -1   18.00    3.80
   2  -4   1   18.80    5.60
  -2  -4  -1   21.00    4.00
   2  -4   1   18.80    4.10
   2   4   1   29.40    5.50
  -2   4  -1   16.10    5.60
  -3  -4  -1  113.99    7.90
  -3  -4  -1  110.49    7.50
   3  -4   1  104.99    9.80
  -3  -4  -1  111.09    9.50
   3  -4   1   95.39    6.90
   3   4   1  110.39    9.00
   4  -4   1   32.20    8.10
  -4  -4  -1   26.70    5.20
   4  -4   1   21.40    4.40
   4   4   1   16.50    6.30
  -4   4  -1   23.70    4.80
   5  -4   1  982.50   26.80
  -5  -4  -1 1026.20   29.40
   5  -4   1 1027.00   34.90
   5   4   1  998.00   29.20
  -5   4  -1 1008.00   27.20
   5   4   1 1003.70   31.10
   6  -4   1    1.50    4.00
   6  -4   1   -7.30    7.60
   6   4   1   -3.00    6.90
   6   4   1    1.10    5.60
  -6   4  -1    7.60    4.70
   7  -4   1    3.80    9.20
  -7  -4  -1   13.80    9.00
   7  -4   1    1.40    5.00
   7   4   1    0.00    6.80
   7   4   1   -2.30    7.90
  -7   4  -1   -1.80    4.90
  -8  -4  -1   91.09   14.20
   8  -4   1  107.29   15.90
   8   4   1  103.29   12.40
   8   4   1   89.39   13.10
  -8   4  -1  114.99    9.90
  -9  -4  -1  303.97   23.00
   9  -4   1  230.38   22.40
  -9   4  -1  269.87   15.00
   9   4   1  282.07   19.90
   9   4   1  272.07   20.90
  10  -4   1  185.18   22.60
 -10  -4  -1  107.89   16.50
  10   4   1  165.98   17.70
  10   4   1  145.19   18.30
  11  -4   1   69.49   18.60
 -11  -4  -1   71.89   15.70
  11   4   1  106.59   16.70
 -11  -5   1  175.28   21.30
  11  -5  -1  205.08   25.10
  11   5  -1  164.48   19.80
  10  -5  -1  113.49   18.60
 -10  -5   1   92.59   15.80
  10   5  -1  110.29   16.40
   9  -5  -1   14.70   13.00
   9   5  -1   14.30   11.60
   8  -5  -1   29.90   12.60
   8   5  -1   61.39   12.60
   7  -5  -1   93.49   14.70
  -7  -5   1  101.39   11.20
   7   5  -1   83.39   12.00
   6  -5  -1  490.95   13.60
   6  -5  -1  532.15   24.60
  -6  -5   1  476.15   20.20
   6   5  -1  464.35   22.40
   5  -5  -1   44.70    9.40
  -5  -5   1   46.40    7.90
   5  -5  -1   43.80    4.00
   5   5  -1   45.30    9.20
   4  -5  -1   17.10    7.10
   4  -5  -1   15.50    3.30
  -4  -5   1   14.20    5.80
   4   5  -1    7.00    6.60
   3  -5  -1  550.34   15.80
  -3  -5   1  528.45   18.80
  -3  -5   1  525.65   18.80
   3  -5  -1  619.64   22.10
   3   5  -1  536.05   21.00
  -2  -5   1  273.27   12.30
   2  -5  -1  264.27   11.90
   2   5  -1  285.57   12.10
   2   5  -1  241.78   13.40
  -2   5   1  257.37   11.30
  -1  -5   1  144.79    9.90
   1  -5  -1  139.99    8.70
  -1   5   1  155.38    8.30
   1   5  -1  141.69   11.30
   1   5  -1  149.88    9.50
   0  -5   1    7.90    5.10
   0  -5  -1    2.70    3.60
   0   5  -1    7.30    5.70
   0   5   1    6.70    3.30
   0   5  -1    9.00    4.60
   0   5   1    5.10    4.90
   1  -5   1  766.12   23.50
  -1  -5  -1  735.03   20.40
   1   5   1  738.23   23.50
   2  -5   1  968.60   27.00
  -2  -5  -1  958.20   25.80
   2  -5   1 1075.49   30.10
  -2  -5  -1  993.60   26.20
   2   5   1 1021.10   29.40
  -3  -5  -1  361.36   13.30
  -3  -5  -1  383.06   13.90
   3  -5   1  349.96   13.50
   3  -5   1  373.06   17.00
   3   5   1  383.36   16.70
  -4  -5  -1 1245.08   33.40
  -4  -5  -1 1278.67   34.10
   4  -5   1 1323.37   38.00
   4  -5   1 1240.78   32.60
   4   5   1 1288.57   36.80
  -5  -5  -1  295.57   15.80
   5  -5   1  271.07   11.90
   5  -5   1  266.87   19.80
   5   5   1  278.77   16.40
   6  -5   1  796.62   33.00
   6  -5   1  821.72   23.70
   6   5   1  825.92   29.60
   7  -5   1  290.97   22.00
  -7   5  -1  315.17   14.10
   7   5   1  337.87   20.40
  -8  -5  -1  433.16   25.50
   8  -5   1  523.35   30.60
  -8   5  -1  540.55   20.60
   8   5   1  517.35   24.90
   8   5   1  504.25   23.60
   9  -5   1  206.58   22.10
  -9  -5  -1  180.68   19.20
   9   5   1  199.58   19.40
   9   5   1  182.98   17.00
  10  -5   1    9.40   13.50
 -10  -5  -1   15.50   13.90
  10   5   1   18.60   12.00
  10   5   1    3.20   10.10
  10  -6  -1  469.15   31.70
 -10  -6   1  513.75   27.40
  10   6  -1  520.55   29.50
   9  -6  -1   33.70   14.50
  -9  -6   1   36.40   10.90
   9   6  -1   27.80   12.80
  -8  -6   1   98.79   13.00
   8  -6  -1   85.89   16.30
   8   6  -1   80.19   14.30
  -7  -6   1   74.89   11.20
   7  -6  -1  100.79   15.80
   7   6  -1   89.29   13.80
   6  -6  -1  484.35   24.80
  -6  -6   1  491.45   21.20
   6   6  -1  494.45   23.30
   5  -6  -1  494.85   23.80
   5  -6  -1  471.85   13.90
  -5  -6   1  432.26   19.50
   5   6  -1  479.15   22.50
   4  -6  -1 2461.55   57.39
   4  -6  -1 2497.25   66.19
  -4  -6   1 2611.64   62.49
   4   6  -1 2533.35   65.09
   3  -6  -1   86.29    8.90
   3  -6  -1  103.89    7.30
  -3  -6   1   98.29    9.20
   3  -6  -1  100.49   11.30
   3   6  -1   76.09   10.00
  -2  -6   1   14.00    5.80
   2  -6  -1   19.90    5.60
  -2   6   1   11.50    5.30
   2   6  -1    3.30    6.20
  -1  -6   1   86.19    8.60
   1  -6  -1   88.49    7.70
  -1   6   1  109.19    8.30
   1   6  -1   54.29    8.80
   0  -6   1 1966.50   49.60
   0  -6  -1 1979.40   47.10
   0   6  -1 1915.81   52.09
   0   6   1 2017.10   46.70
   0   6   1 1920.01   50.59
  -1  -6  -1  207.88   10.30
   1  -6   1  224.68   13.10
   1   6   1  201.08   13.30
   2  -6   1  945.01   29.60
  -2  -6  -1  948.31   26.00
  -2  -6  -1  929.61   26.00
   2  -6   1 1016.00   29.50
   2   6   1  925.81   29.60
   3  -6   1  140.99    9.50
   3  -6   1  123.59   11.70
  -3  -6  -1  145.29    9.80
  -3  -6  -1  150.88    9.30
   3   6   1  147.29   12.80
  -4  -6  -1  440.36   17.10
   4  -6   1  436.16   20.50
   4  -6   1  422.86   16.00
  -4  -6  -1  469.35   16.70
   4   6   1  423.76   20.00
   5  -6   1   52.09   12.60
  -5  -6  -1   56.49    8.30
   5  -6   1   53.79    6.70
   5   6   1   50.39    9.30
   6  -6   1  944.51   37.70
  -6  -6  -1  986.50   30.80
   6   6   1  961.30   34.00
  -7  -6  -1    0.70    7.20
   7  -6   1    0.40   11.30
   7   6   1    7.10    9.50
  -8  -6  -1   21.10   12.30
   8  -6   1   15.50   12.30
   8   6   1   21.70   10.60
   9  -6   1    0.40   13.90
  -9  -6  -1   -6.30   12.40
   9   6   1    2.50   11.00
   9  -7  -1   12.20   14.70
  -9  -7   1    5.10   10.50
   9   7  -1   11.10   12.40
   8  -7  -1   53.39   14.90
  -8  -7   1   72.99   12.40
   8   7  -1   76.09   15.20
  -7  -7   1  354.36   19.80
   7  -7  -1  338.47   24.90
   7   7  -1  342.87   23.70
  -6  -7   1   75.79   10.90
   6  -7  -1   86.19   14.60
   6   7  -1   93.69   14.40
   5  -7  -1   16.50    9.40
  -5  -7   1   15.80    7.50
   5   7  -1   13.70    9.70
  -4  -7   1   78.49    9.70
   4  -7  -1   93.19   12.60
   4   7  -1   67.79   11.70
   3  -7  -1  100.69   12.10
   3  -7  -1  104.19    8.40
   3  -7  -1   80.79    9.40
  -3  -7   1   80.29    9.50
   3   7  -1   81.19   11.20
  -2  -7   1  867.51   27.40
   2  -7  -1  868.31   26.40
   2   7  -1  868.41   30.30
   1  -7  -1   63.39    7.40
  -1  -7   1   63.29    8.40
   1   7  -1   66.79   10.80
  -1   7   1   65.39    9.90
   0  -7   1  110.19   10.50
   0  -7  -1   95.79    8.50
   0   7  -1   97.19   11.50
   0   7   1   87.19   11.00
   0   7   1   92.19    7.80
   1  -7   1 1143.19   33.90
  -1  -7  -1 1148.89   30.90
   1   7   1 1132.19   35.20
   2  -7   1  120.09   11.70
  -2  -7  -1  117.49    9.20
  -2  -7  -1  123.79    9.60
   2   7   1  112.19   11.90
  -3  -7  -1  283.67   13.80
   3  -7   1  321.97   17.90
  -3  -7  -1  296.17   15.00
   3   7   1  287.97   17.70
   4  -7   1    5.80    7.50
  -4  -7  -1    5.40    5.70
   4   7   1   -3.40    7.30
   5  -7   1   13.90   10.10
  -5  -7  -1   13.30    6.80
   5   7   1   27.60    9.80
   6  -7   1   37.60   12.30
  -6  -7  -1   43.60    9.10
   6   7   1   16.00   10.30
  -7  -7  -1  951.50   32.00
   7  -7   1  945.81   41.30
   7   7   1  923.21   36.10
  -8  -7  -1   62.49   15.10
  -8  -7  -1   56.39   11.40
   8  -7   1   42.10   15.50
   8   7   1   81.89   15.70
   9  -7   1  235.18   25.40
  -9  -7  -1  213.88   18.30
  -9  -7  -1  242.78   24.20
   9   7   1  228.28   22.40
   8  -8  -1    3.30   11.80
  -8  -8   1  -14.00    8.70
   8   8  -1  -15.00   11.50
  -7  -8   1    2.00    8.80
   7  -8  -1   12.60   12.10
   7   8  -1    3.30   10.60
  -6  -8   1  124.09   13.30
   6  -8  -1  153.18   17.50
   6   8  -1  132.19   17.00
  -5  -8   1  790.42   28.20
   5  -8  -1  721.33   31.90
   5   8  -1  776.52   31.70
  -4  -8   1  569.94   22.90
   4  -8  -1  532.35   26.40
   4   8  -1  585.94   27.60
   3  -8  -1   30.80    9.50
  -3  -8   1   20.50    7.90
   3   8  -1   16.00   10.30
  -2  -8   1   15.20    7.40
   2  -8  -1    0.20    6.20
  -2   8   1    6.00    8.70
   2   8  -1   11.70    8.80
  -1  -8   1  419.96   18.70
   1  -8  -1  423.36   17.40
   1   8  -1  388.16   21.20
  -1   8   1  391.16   21.20
   0  -8   1  284.07   17.00
   0  -8  -1  322.17   14.90
   0   8   1  342.97   19.20
   0   8  -1  323.97   20.80
  -1  -8  -1  836.22   25.80
   1  -8   1  845.52   29.10
  -1   8  -1  878.31   33.20
   1   8   1  867.01   30.90
   2  -8   1  206.08   15.40
  -2  -8  -1  176.88   12.10
   2   8   1  185.68   15.60
   3  -8   1   86.39   12.00
  -3  -8  -1  107.99    9.90
   3   8   1  108.69   13.90
   4  -8   1   34.50   10.30
   4  -8   1   18.70   11.20
  -4  -8  -1   20.40    7.10
   4   8   1   19.30    9.80
   5  -8   1  564.64   30.30
  -5  -8  -1  563.34   22.00
   5   8   1  549.25   27.10
   6  -8   1    8.40   11.10
  -6  -8  -1   -2.00    7.40
   6   8   1    1.20   10.40
   7  -8   1   13.60   12.80
  -7  -8  -1   21.90    9.50
   7   8   1    4.80   11.60
   8  -8   1  -13.20   13.50
  -8  -8  -1   -5.30   12.70
   8   8   1    8.70   12.10
  -7  -9   1  140.49   17.90
   7  -9  -1  155.48   20.50
   7   9  -1  144.29   20.00
  -6  -9   1   83.89   12.40
   6  -9  -1   75.99   15.30
   6   9  -1   64.89   15.70
   5  -9  -1   -4.30    9.90
  -5  -9   1   -0.60    7.80
   5   9  -1   14.90   11.80
   4  -9  -1   23.70   10.40
  -4  -9   1   10.50    8.40
   4   9  -1   15.50   11.90
   3  -9  -1  601.84   27.50
  -3  -9   1  652.03   25.20
   3   9  -1  632.54   30.70
   2  -9  -1  763.82   29.40
   2  -9  -1  774.22   26.10
  -2  -9   1  803.92   28.00
   2   9  -1  740.33   32.50
  -2   9   1  724.93   31.00
  -1  -9   1  509.45   22.40
   1  -9  -1  505.45   20.20
   1   9  -1  495.05   26.70
  -1   9   1  508.75   25.50
   0  -9   1  129.49   12.80
   0  -9  -1  111.89   10.50
   0   9  -1  131.59   15.50
   0   9   1  107.99   14.30
  -1  -9  -1   69.69    9.00
   1  -9   1   56.49   10.50
   1   9   1   82.99   13.00
  -1   9  -1   45.50   11.90
   2  -9   1  346.97   20.50
  -2   9  -1  349.17   23.00
   2   9   1  379.86   22.80
   3  -9   1   31.20   10.00
   3   9   1   29.90   11.30
   4  -9   1  151.18   18.70
   4   9   1  155.08   16.80
   5  -9   1   38.30   12.60
   5   9   1   39.40   12.60
   6  -9   1  276.77   24.10
   6   9   1  329.57   24.50
   5 -10  -1  157.28   18.40
   5  10  -1  135.49   19.20
   4 -10  -1  125.09   16.50
   4  10  -1  117.09   17.60
   3 -10  -1   35.30   11.10
  -3  10   1   29.20   12.20
   3  10  -1   21.10   13.50
  -2  10   1   10.20   11.20
   2  10  -1   -0.40   11.30
  -1 -10   1  240.68   19.10
  -1  10   1  205.58   19.40
   1  10  -1  206.28   21.10
   0 -10   1   77.59   11.80
   0  10   1  108.89   15.50
   0  10  -1   97.09   16.30
   1 -10   1   16.60    9.10
  -1  10  -1   29.90   13.90
   1  10   1   13.90   10.90
   2 -10   1   17.30    9.50
   2  10   1    4.00   11.20
  -2  10  -1   18.70   12.80
   3 -10   1   -0.80   11.10
   3 -10   1   16.60    9.90
   3  10   1   11.10   11.80
  -3  10  -1    4.20   11.60
   4 -10   1  423.66   27.90
   4  10   1  412.66   26.50
  12   0  -2  243.38   24.50
 -12   0   2  269.97   18.90
 -11   0   2   -6.60    7.80
  11   0  -2   11.80   12.60
 -10   0   2 1054.19   33.70
  10   0  -2 1088.29   40.80
   9   0  -2   12.80    9.00
  -9   0   2    0.10    6.40
   8   0  -2  607.04   26.20
  -8   0   2  588.44   21.20
   7   0  -2    1.30    7.10
   6   0  -2 1943.21   51.69
   6   0  -2 1937.41   49.50
   5   0  -2    0.20    4.40
   5   0  -2    0.80    5.40
  -5   0   2   -4.10    3.50
   4   0  -2 4745.12  106.09
   4   0  -2 4547.75  104.09
  -4   0   2 4902.71  105.99
  -4   0   2 4666.23  103.89
   3   0  -2   -1.20    4.10
   3   0  -2    4.40    3.20
  -3   0   2    1.20    2.80
  -3   0   2    0.80    3.80
   2   0  -2  181.98    8.50
   2   0  -2  192.58    7.00
  -2   0   2  188.68    7.90
  -1   0   2    0.10    1.80
   1   0  -2    0.00    1.90
   1   0  -2   -0.80    1.60
  -1   0   2   -0.60    2.00
  -1   0   2   -0.10    1.30
   1   0  -2    1.00    1.40
   0   0   2 1466.55   32.80
   0   0   2 1411.16   32.40
   0   0  -2 1459.35   32.50
   0   0  -2 1425.76   32.70
  -1   0  -2   -4.40    3.00
   1   0   2    1.10    2.70
  -1   0  -2    3.40    3.30
   1   0   2   -5.20    3.10
  -2   0  -2   10.60    4.50
   2   0   2   12.20    3.80
  -2   0  -2   22.80    4.80
   3   0   2    0.60    3.80
  -3   0  -2   -6.20    4.30
  -3   0  -2   -5.30    4.40
   3   0   2    3.70    4.60
  -3   0  -2    4.50    3.30
  -4   0  -2   27.70    5.30
  -4   0  -2   31.90    6.20
   4   0   2   26.30    6.20
   4   0   2   30.30    5.70
   5   0   2   -1.50    6.00
  -5   0  -2   -3.70    5.20
  -6   0  -2  359.26   16.60
   6   0   2  350.56   18.00
  -7   0  -2    8.20    6.90
   7   0   2   -3.20    6.90
   8   0   2  124.69   14.50
  -8   0  -2  127.59   12.40
  -9   0  -2    4.40    8.40
   9   0   2   10.10    9.90
 -10   0  -2  552.24   26.30
  10   0   2  537.45   30.60
 -11   0  -2  -11.80   10.20
  11   0   2    2.70   11.10
  12  -1  -2  155.98   21.00
 -12  -1   2  172.88   17.30
  12   1  -2  191.58   22.20
 -11  -1   2  183.08   16.20
  11  -1  -2  280.47   24.80
 -11   1   2  237.48   15.90
  11   1  -2  219.18   21.00
  10  -1  -2   71.49   14.30
 -10  -1   2   92.29   11.80
 -10   1   2   74.09    9.60
  10   1  -2   93.09   14.40
  -9  -1   2   42.20    8.70
   9  -1  -2   48.80   12.40
   9   1  -2   71.49   12.60
  -9   1   2   53.79    7.80
   8  -1  -2  342.77   21.10
   8   1  -2  292.67   19.40
  -8   1   2  340.77   14.30
   8   1  -2  334.37   19.00
   7  -1  -2   95.39   11.80
   7   1  -2   68.59    9.30
   7   1  -2   79.39   11.10
  -7   1   2   90.09    7.50
   6  -1  -2  166.68   13.70
  -6   1   2  168.98    8.70
   6   1  -2  177.48   12.60
   6   1  -2  178.18   11.60
   5  -1  -2   23.80    6.70
  -5  -1   2   23.90    5.60
  -5   1   2   24.40    3.80
  -5   1   2   28.00    5.20
   5   1  -2   13.80    5.40
   5   1  -2   13.80    5.80
  -4  -1   2  438.36   16.40
  -4  -1   2  466.05   15.40
   4  -1  -2  403.26   16.20
  -4   1   2  453.55   16.50
   4   1  -2  460.95   16.70
  -4   1   2  437.86   14.70
   4   1  -2  467.55   15.60
  -3  -1   2 4925.11  112.89
  -3  -1   2 5125.49  111.99
   3  -1  -2 5166.78  113.29
   3   1  -2 5182.08  113.39
  -3   1   2 5044.90  112.89
   3   1  -2 5284.67  112.29
  -3   1   2 5294.77  111.49
   2  -1  -2  148.29    7.70
  -2  -1   2  163.28    7.40
  -2  -1   2  165.38    7.10
  -2  -1   2  146.09    8.30
   2   1  -2  167.28    7.70
  -2   1   2  169.08    7.50
  -2   1   2  162.98    6.10
  -2   1   2  163.98    4.60
  -1  -1   2 1850.91   41.10
   1  -1  -2 1787.32   39.50
  -1  -1   2 1821.02   40.70
   1  -1  -2 1834.92   40.10
   1   1  -2 1807.72   41.00
  -1   1   2 1829.52   39.40
   1   1  -2 1786.62   40.70
  -1   1   2 1782.42   40.00
   0  -1  -2 1290.97   27.60
   0  -1   2 1272.97   29.80
   0  -1  -2 1258.47   27.90
   0  -1   2 1257.47   30.30
   0  -1  -2 1287.37   29.60
   0   1  -2 1298.67   30.00
   0   1   2 1285.17   27.90
   0   1   2 1311.27   29.50
   0   1  -2 1272.97   30.20
   0   1   2 1276.57   27.60
  -1  -1  -2  168.48    8.00
  -1  -1  -2  177.58    6.70
   1  -1   2  172.98    7.40
  -1  -1  -2  174.28    6.40
  -1   1  -2  188.48    8.10
   1   1   2  167.68    6.30
  -1   1  -2  180.98    8.80
   1   1   2  175.58    6.50
  -2  -1  -2 7488.15  158.78
  -2  -1  -2 7818.42  160.58
   2  -1   2 7155.48  160.38
   2  -1   2 7548.74  159.48
   2   1   2 7439.76  160.08
  -2   1  -2 7311.17  159.38
   2   1   2 7564.34  158.88
  -2   1  -2 7219.38  160.28
   2   1   2 7310.27  158.98
  -3  -1  -2 4452.95  100.19
   3  -1   2 4609.94   99.09
  -3  -1  -2 4475.75   98.89
   3   1   2 4281.27   99.29
  -3   1  -2 4604.34   99.19
  -3   1  -2 4487.55  100.39
   3   1   2 4494.35   99.19
   4  -1   2  157.88    9.30
  -4  -1  -2  163.28   11.10
  -4  -1  -2  161.38    9.50
   4  -1   2  133.89   11.40
   4   1   2  166.88   10.60
  -4   1  -2  148.29    9.40
   5  -1   2   19.10    5.50
  -5  -1  -2    7.00    5.60
   5  -1   2   18.40    7.60
   5   1   2    9.30    5.30
  -5   1  -2   10.20    5.60
   6  -1   2   53.29   10.20
  -6  -1  -2   58.59    8.60
   6   1   2   74.19   10.40
  -6   1  -2   63.19    8.30
   7  -1   2 1883.51   54.29
  -7  -1  -2 1827.92   50.99
  -7   1  -2 1916.91   49.30
   7   1   2 1834.32   52.39
  -8  -1  -2  437.66   22.10
   8  -1   2  424.66   24.00
   8   1   2  491.75   24.00
  -8   1  -2  438.66   20.20
   9  -1   2  406.06   24.90
  -9  -1  -2  415.06   22.80
  -9   1  -2  387.46   20.10
   9   1   2  331.47   23.00
  10  -1   2    2.60   11.10
 -10  -1  -2    0.20    9.20
  10   1   2   -3.40   10.70
 -10   1  -2   -0.60    8.50
  11  -1   2  -15.50   11.20
 -11  -1  -2    1.40   11.40
  11   1   2    0.90   12.10
 -11   1  -2    6.00   10.40
  12  -2  -2   -3.70   12.40
 -12  -2   2   12.20   11.00
  12   2  -2  -10.20   12.20
 -11  -2   2  126.19   15.30
  11  -2  -2   87.49   16.50
  11   2  -2  143.59   18.70
 -10  -2   2  300.77   19.90
  10  -2  -2  376.66   24.80
  10   2  -2  348.67   24.00
  10   2  -2  312.97   21.50
 -10   2   2  366.76   15.90
   9  -2  -2 1469.55   48.60
   9   2  -2 1477.35   45.40
  -9   2   2 1426.56   37.90
   9   2  -2 1510.15   47.70
   8  -2  -2    6.90    8.60
   8   2  -2   10.90    8.00
   8   2  -2   11.60    8.20
  -8   2   2    4.00    4.40
   7  -2  -2    4.80    7.90
  -7   2   2    5.20    3.50
   7   2  -2    3.50    6.90
   7   2  -2   10.60    7.40
   6  -2  -2   60.29    9.40
   6   2  -2   51.19    8.80
   6   2  -2   52.49    8.50
  -6   2   2   66.89    5.00
   5  -2  -2 3887.31   90.39
   5   2  -2 3739.13   88.19
  -5   2   2 3707.93   82.09
  -5   2   2 3918.31   87.59
   5   2  -2 3880.01   89.49
   4  -2  -2 1059.39   30.10
  -4  -2   2 1063.89   28.60
  -4  -2   2 1029.10   29.30
   4   2  -2 1016.60   28.90
  -4   2   2 1129.99   30.30
   4   2  -2 1003.50   29.20
  -4   2   2 1010.80   22.90
  -3  -2   2 5280.17  110.79
  -3  -2   2 4980.40  110.29
  -3  -2   2 5218.58  111.59
   3  -2  -2 4914.41  111.09
  -3   2   2 4924.11  110.99
   3   2  -2 4838.72  110.59
   2  -2  -2 1825.82   40.30
  -2  -2   2 1882.01   44.10
  -2  -2   2 1930.51   44.40
   2  -2  -2 1830.02   43.80
   2   2  -2 1877.71   44.40
   2   2  -2 1954.60   44.20
  -2   2   2 1915.11   43.80
   1  -2  -2 2282.37   48.00
  -1  -2   2 2197.88   49.99
   1  -2  -2 2159.88   48.10
  -1   2   2 2139.29   46.80
   1   2  -2 2131.69   50.09
   1   2  -2 2226.28   49.99
  -1   2   2 2178.68   48.10
   0  -2   2   84.09    6.50
   0  -2   2   90.19    7.10
   0  -2  -2  106.79    6.30
   0   2  -2   87.99    6.90
   0   2   2   94.29    4.80
  -1  -2  -2 1731.73   41.60
  -1  -2  -2 1826.02   40.00
   1  -2   2 1727.33   41.00
   1  -2   2 1775.92   42.50
  -1   2  -2 1734.13   42.10
   1   2   2 1768.32   38.10
  -1   2  -2 1777.02   41.20
   1   2   2 1737.53   39.90
  -2  -2  -2   -0.50    2.70
  -2  -2  -2   -0.30    4.30
  -2  -2  -2    8.40    3.10
   2  -2   2    3.90    3.30
   2  -2   2    4.50    4.80
  -2   2  -2    4.30    3.60
  -2   2  -2    9.60    5.00
   2   2   2    2.10    2.60
   2   2   2   -0.60    3.20
  -3  -2  -2  107.89    9.30
   3  -2   2  100.19    7.40
   3  -2   2   96.29    8.80
  -3  -2  -2  111.59    7.50
  -3  -2  -2  106.99    7.40
  -3   2  -2  109.69    7.70
   3   2   2  106.69    7.30
   3   2   2  100.99    8.00
   4  -2   2   -5.50    5.80
  -4  -2  -2   -0.40    4.20
   4  -2   2    1.00    3.70
  -4  -2  -2    3.00    5.40
  -4  -2  -2    0.10    3.80
  -4   2  -2   -3.10    3.90
   4   2   2    0.10    4.20
   4   2   2    2.50    4.30
  -5  -2  -2 2029.50   52.89
   5  -2   2 2130.49   50.49
   5  -2   2 2010.20   55.69
   5   2   2 2085.19   51.99
   5   2   2 1990.60   51.79
  -5   2  -2 2116.19   50.49
   6  -2   2  289.17   19.20
  -6  -2  -2  280.27   15.90
   6   2   2  288.57   16.10
  -6   2  -2  275.57   13.60
   6   2   2  307.77   15.70
  -7  -2  -2  109.79   12.80
   7  -2   2  106.69   14.00
   7   2   2   90.19   11.40
  -7   2  -2  116.09   10.70
  -8  -2  -2   39.00   10.00
   8  -2   2   41.80   11.60
   8   2   2   61.99   11.50
  -8   2  -2   53.39    9.20
  -9  -2  -2  304.77   21.50
   9  -2   2  324.97   23.70
   9   2   2  315.47   21.60
  -9   2  -2  304.37   17.60
 -10  -2  -2    1.70   11.20
  10  -2   2   21.70   13.20
  10   2   2   -4.00    9.60
 -10   2  -2    8.20    8.30
  11  -2   2  328.47   27.30
 -11  -2  -2  293.77   24.30
  11   2   2  242.38   22.60
 -11   2  -2  299.87   19.80
  12  -3  -2  260.57   27.20
 -12  -3   2  219.78   20.10
  12   3  -2  265.67   24.60
 -11  -3   2  459.05   25.90
  11  -3  -2  387.26   28.30
  11   3  -2  465.35   28.10
  11   3  -2  451.95   26.70
  10  -3  -2   49.60   14.80
  10   3  -2   83.19   14.50
  10   3  -2   59.99   13.60
   9  -3  -2  255.67   20.80
  -9   3   2  255.17   11.40
   9   3  -2  283.27   20.40
   9   3  -2  277.37   20.20
   8  -3  -2  119.69   14.70
   8   3  -2   99.89   12.50
  -8   3   2  128.69    7.60
   8   3  -2  115.89   12.90
   7  -3  -2 1095.39   36.60
  -7   3   2 1051.79   25.80
   7   3  -2 1036.00   33.70
   7   3  -2 1084.59   34.60
   6  -3  -2   23.60    8.00
   6   3  -2   20.20    7.30
   6   3  -2   21.00    7.60
  -6   3   2   28.10    3.00
   5   3  -2 2119.09   53.69
  -4  -3   2  268.97   12.90
   4  -3  -2  316.67   14.40
  -4  -3   2  245.28   12.10
   4   3  -2  299.97   13.60
  -4   3   2  310.87   12.50
  -3  -3   2 1952.20   47.20
  -3  -3   2 1954.60   47.90
  -3  -3   2 2015.80   47.80
   3  -3  -2 1920.11   47.90
   3   3  -2 1956.90   47.90
  -3   3   2 1929.61   45.60
   2  -3  -2  617.54   18.10
  -2  -3   2  615.04   18.80
  -2  -3   2  585.24   18.30
   2   3  -2  608.14   19.10
  -2   3   2  628.74   16.40
   2   3  -2  626.64   18.60
  -1  -3   2 2488.75   57.09
   1  -3  -2 2494.55   54.99
   1   3  -2 2407.76   57.69
   1   3  -2 2540.45   57.19
  -1   3   2 2433.46   53.49
   0  -3   2  422.66   14.50
   0  -3  -2  411.06   10.20
   0   3  -2  419.76   14.30
   0   3   2  403.56   12.60
  -1  -3  -2  130.59    5.40
  -1  -3  -2  124.19    7.10
  -1  -3  -2  126.19    4.50
   1  -3   2  140.59    7.90
   1  -3   2  151.68    9.50
  -1   3  -2  152.48    9.10
   1   3   2  124.89    7.40
   2  -3   2 2427.06   55.29
  -2  -3  -2 2409.26   52.89
   2  -3   2 2427.16   57.69
  -2  -3  -2 2347.67   55.09
   2   3   2 2336.17   55.19
  -2   3  -2 2426.76   55.69
  -2   3  -2 2405.66   57.69
  -3  -3  -2 1463.25   34.20
   3  -3   2 1398.66   38.00
   3  -3   2 1378.06   35.00
  -3  -3  -2 1435.86   35.60
  -3   3  -2 1335.47   35.00
   3   3   2 1399.76   35.80
   3   3   2 1409.86   34.00
   4  -3   2 2219.98   55.79
  -4  -3  -2 2159.98   52.09
  -4  -3  -2 2173.08   55.39
   4  -3   2 2202.18   51.99
   4   3   2 2158.58   51.99
   4   3   2 2169.48   53.49
  -4   3  -2 2208.28   52.19
  -5  -3  -2    9.30    5.30
  -5  -3  -2   13.00    7.60
   5  -3   2   14.20    4.70
   5  -3   2   13.80    8.00
   5   3   2    8.60    5.20
  -5   3  -2    5.50    5.10
   5   3   2    8.50    6.30
   6  -3   2  155.28   16.10
  -6  -3  -2  125.09   12.60
   6   3   2  115.09   10.60
  -6   3  -2  140.99   10.60
   6   3   2  118.69   11.70
  -7  -3  -2  268.57   17.60
   7  -3   2  241.08   19.20
   7   3   2  285.67   17.40
   7   3   2  266.27   16.20
  -7   3  -2  225.38   13.80
  -8  -3  -2  493.15   24.60
   8  -3   2  497.65   27.50
   8   3   2  521.55   23.70
  -8   3  -2  502.05   20.60
   8   3   2  516.05   24.70
  -9  -3  -2   21.70   11.00
   9  -3   2   39.60   13.20
  -9   3  -2   22.40    8.10
   9   3   2   30.70   10.40
 -10  -3  -2    6.80   11.20
  10  -3   2   17.30   12.90
 -10   3  -2   -4.90    7.80
  10   3   2    7.50   10.70
  11  -3   2   94.49   19.20
 -11  -3  -2   82.19   16.40
  11   3   2  101.89   16.50
  11  -4  -2   54.39   15.50
 -11  -4   2   58.39   13.50
  11   4  -2   49.20   13.70
  11   4  -2   42.60   13.70
  10  -4  -2  127.59   18.20
  10   4  -2  117.89   16.00
  10   4  -2  103.69   15.60
   9  -4  -2  110.09   16.80
   9   4  -2   83.09   13.40
   9   4  -2   61.29   13.30
   8  -4  -2  179.68   18.00
   8   4  -2  225.58   17.20
  -8   4   2  198.28    7.70
   8   4  -2  223.08   17.70
   7  -4  -2   83.99   12.50
   7   4  -2  103.99   12.00
   6  -4  -2  307.77   18.90
   6   4  -2  327.77   17.10
  -5  -4   2  924.51   28.20
   5  -4  -2  929.01   30.70
   5   4  -2  966.30   30.30
   4  -4  -2  219.08   13.70
  -4  -4   2  237.28   12.70
   4   4  -2  244.88   13.40
  -4   4   2  225.28   11.70
   3  -4  -2  371.56   10.20
   3  -4  -2  385.86   15.60
  -3  -4   2  356.26   14.30
  -3  -4   2  371.16   15.30
  -3   4   2  355.76   13.20
   3   4  -2  375.16   16.30
   2  -4  -2  752.72   21.70
  -2  -4   2  703.93   21.80
   2   4  -2  728.23   23.30
   2   4  -2  792.82   22.40
  -2   4   2  724.63   19.60
   1  -4  -2  173.98    8.40
   1  -4  -2  166.88    7.00
  -1  -4   2  155.68   10.10
  -1   4   2  160.08    6.60
   1   4  -2  166.18   10.60
   0  -4  -2 1488.65   34.00
   0  -4   2 1575.54   38.80
   0   4  -2 1511.85   38.30
   0   4   2 1473.25   37.10
   1  -4   2   39.20    5.30
   1  -4   2   43.40    7.00
  -1  -4  -2   45.50    3.90
  -1  -4  -2   46.20    3.90
   1   4   2   41.60    5.50
   2  -4   2  189.88    9.60
  -2  -4  -2  179.28    9.70
  -2  -4  -2  189.78    7.30
  -2  -4  -2  176.88    7.90
   2  -4   2  189.68   12.60
   2   4   2  161.98   10.00
  -3  -4  -2  144.89    7.70
   3  -4   2  134.59    8.70
  -3  -4  -2  143.49    9.40
   3  -4   2  140.29   11.60
   3   4   2  158.88   10.30
   4  -4   2  623.84   23.70
  -4  -4  -2  635.14   19.30
   4  -4   2  608.94   19.40
  -4   4  -2  594.14   19.60
   4   4   2  616.24   19.10
   4   4   2  616.64   21.10
  -5  -4  -2   -1.50    7.80
   5  -4   2    1.10    4.10
   5  -4   2   -9.00    7.50
  -5  -4  -2    0.10    4.80
  -5   4  -2   -0.20    4.60
   5   4   2    3.30    4.70
   5   4   2    0.00    6.10
  -6  -4  -2 2155.08   59.39
   6  -4   2 2178.08   62.79
   6   4   2 2160.18   57.19
  -6   4  -2 2159.78   53.49
   6   4   2 2202.48   55.49
   7  -4   2   17.20   10.20
  -7  -4  -2   47.10   11.90
   7   4   2   20.00    7.70
  -7   4  -2   16.20    6.40
   7   4   2   26.50    8.90
   8  -4   2    2.40   10.80
  -8  -4  -2  -11.30    9.80
  -8   4  -2    4.60    6.60
   8   4   2    5.90    7.70
   8   4   2   -0.90    8.60
   9  -4   2   58.89   15.10
  -9  -4  -2   59.29   14.40
   9   4   2   34.70   10.20
   9   4   2   26.80   11.40
  -9   4  -2   46.00    9.20
  10  -4   2  439.76   30.40
 -10  -4  -2  482.15   28.10
  10   4   2  422.56   25.30
  11  -5  -2  257.57   26.20
  11   5  -2  229.48   22.80
  10  -5  -2    6.60   12.40
  10   5  -2   -1.60   11.50
   9  -5  -2   63.69   14.50
   9   5  -2   44.70   12.30
   8  -5  -2  667.53   31.20
  -8  -5   2  722.93   27.60
   8   5  -2  744.03   31.00
   7  -5  -2 1583.84   48.90
  -7  -5   2 1513.15   44.30
   7   5  -2 1524.35   46.70
   6  -5  -2  682.13   28.60
  -6  -5   2  742.03   26.10
   6   5  -2  721.23   27.20
   5  -5  -2  151.98   13.80
  -5  -5   2  110.29   10.40
   5   5  -2  125.79   12.50
   4  -5  -2   50.79    8.70
   4  -5  -2   52.89    4.10
  -4  -5   2   57.49    8.10
   4   5  -2   50.39    8.50
   3  -5  -2  808.72   25.60
  -3  -5   2  763.32   24.40
   3   5  -2  753.92   26.30
  -3   5   2  784.52   22.60
   2  -5  -2  743.63   21.40
  -2  -5   2  794.92   24.30
   2  -5  -2  832.12   24.20
  -2   5   2  746.03   21.20
   2   5  -2  819.42   26.50
  -1  -5   2 3283.97   75.89
   1  -5  -2 3264.77   71.79
  -1   5   2 3266.27   71.69
   1   5  -2 3178.98   77.59
   0  -5   2 1060.79   30.20
   0  -5  -2 1034.70   25.50
   0   5   2 1073.79   25.10
   0   5   2 1006.70   28.90
  -1  -5  -2  263.67    9.50
   1  -5   2  247.68   12.20
   1  -5   2  236.78   13.20
   1   5   2  279.77   12.50
   2  -5   2  111.29    8.60
  -2  -5  -2  102.59    6.90
   2  -5   2   98.69   10.10
  -2  -5  -2  100.09    6.10
   2   5   2  112.79    9.30
  -3  -5  -2 1071.59   27.20
   3  -5   2 1123.79   33.80
  -3  -5  -2 1063.89   28.20
   3  -5   2 1067.29   29.50
   3   5   2 1068.09   31.20
  -4  -5  -2   35.80    5.60
   4  -5   2   39.30    9.40
   4  -5   2   43.40    6.30
  -4  -5  -2   34.30    5.90
   4   5   2   31.30    7.50
  -5  -5  -2  125.59   10.10
   5  -5   2  130.29   15.20
   5   5   2  118.19   11.50
   6  -5   2  249.28   21.50
  -6  -5  -2  233.88   18.00
  -6   5  -2  222.48   13.00
   6   5   2  254.57   16.70
  -7  -5  -2  115.79   15.10
   7  -5   2  144.39   17.70
   7   5   2  101.59   13.30
   7   5   2  132.99   12.60
  -7   5  -2  137.99   11.40
   8  -5   2   85.09   16.90
  -8  -5  -2   62.69   13.60
  -8   5  -2   61.69    9.10
   8   5   2   64.79   10.70
   8   5   2   80.09   13.60
   9  -5   2   90.59   18.70
  -9  -5  -2   46.70   14.00
   9   5   2   76.69   14.30
   9   5   2   57.09   11.50
  10  -5   2   35.40   16.40
 -10  -5  -2   10.10   12.80
  10   5   2   25.20   13.30
 -10  -6   2   28.10   11.20
  10  -6  -2   12.30   13.10
  10   6  -2   27.60   14.40
  -9  -6   2  131.09   15.80
   9  -6  -2  115.19   17.70
   9   6  -2  130.29   17.50
   8  -6  -2   20.40   11.60
  -8  -6   2   18.40    9.80
   8   6  -2    7.50   10.40
   7  -6  -2   72.89   14.00
  -7  -6   2  112.69   12.50
   7   6  -2  105.59   14.60
  -6  -6   2   21.60    8.00
   6  -6  -2   21.10    9.10
   6   6  -2    4.70    8.50
  -5  -6   2  996.50   31.10
   5  -6  -2  936.71   33.40
   5  -6  -2  951.70   22.20
   5   6  -2  950.00   33.50
   4  -6  -2   10.00    3.20
   4  -6  -2   16.90    7.60
  -4  -6   2    2.80    6.20
   4   6  -2   23.90    9.00
   3  -6  -2   47.60    8.30
  -3  -6   2   51.99    8.20
  -3   6   2   51.99    7.30
   3   6  -2   54.69    9.30
  -2  -6   2   16.10    6.20
   2  -6  -2   14.70    4.70
   2  -6  -2   12.00    5.70
   2   6  -2   18.90    7.40
  -2   6   2   11.10    4.20
  -1  -6   2 1706.63   45.40
   1  -6  -2 1720.83   41.20
  -1   6   2 1710.33   40.90
  -1   6   2 1741.13   45.40
   1   6  -2 1794.52   48.40
   0  -6  -2   41.60    5.00
   0  -6   2   51.99    8.20
   0   6   2   49.90    7.60
   0   6  -2   37.40    8.50
  -1  -6  -2 1670.53   39.60
   1  -6   2 1661.43   44.90
   1   6   2 1668.03   44.00
  -2  -6  -2   81.69    6.40
   2  -6   2   87.89   10.00
  -2  -6  -2   84.69    6.70
   2   6   2   83.99    9.60
  -3  -6  -2  111.19    8.60
  -3  -6  -2  111.79    7.60
   3  -6   2   93.09   11.10
   3   6   2  114.29   11.00
  -4  -6  -2  257.47   12.00
   4  -6   2  297.47   18.50
  -4  -6  -2  282.77   13.40
   4   6   2  275.17   16.00
   5  -6   2 1402.66   47.90
  -5  -6  -2 1519.05   39.90
   5   6   2 1492.45   43.30
   6  -6   2  262.67   23.10
  -6  -6  -2  229.18   14.20
  -6  -6  -2  226.68   20.00
   6   6   2  205.18   16.70
  -7  -6  -2  398.56   25.80
   7  -6   2  355.56   27.20
   7   6   2  391.86   22.90
   8  -6   2    8.40   12.00
  -8  -6  -2   -3.30   12.10
   8   6   2    5.10   10.30
  -9  -6  -2  432.86   29.70
   9  -6   2  330.97   28.40
   9   6   2  409.86   25.90
  -9  -7   2  -13.70    9.20
   9  -7  -2    3.30   12.00
   9   7  -2   -3.20   12.10
  -8  -7   2  649.43   28.50
   8  -7  -2  701.83   34.60
   8   7  -2  667.83   31.40
  -7  -7   2  238.58   18.10
   7  -7  -2  190.68   20.00
   7   7  -2  203.78   19.50
  -6  -7   2  658.63   26.10
   6  -7  -2  631.94   29.20
   6   7  -2  607.24   28.90
  -5  -7   2   48.80    9.00
   5  -7  -2   41.90   10.90
   5   7  -2   58.29   12.10
   4  -7  -2   42.00    9.50
  -4  -7   2   27.50    7.90
   4   7  -2   27.40    9.40
   3  -7  -2   48.40    9.00
  -3  -7   2   52.89    8.70
   3   7  -2   50.29   10.70
   2  -7  -2 1418.76   36.20
   2  -7  -2 1399.86   39.10
  -2  -7   2 1362.86   39.30
  -2   7   2 1408.76   35.80
   2   7  -2 1393.96   42.70
   1  -7  -2  123.39    9.00
  -1  -7   2  111.39   11.00
  -1   7   2  100.89   10.60
  -1   7   2  118.59    7.90
   1   7  -2   96.59   12.10
   0  -7   2  134.49   12.10
   0  -7  -2  114.09    8.30
   0   7  -2  146.19   14.30
   0   7   2   98.59   10.70
   1  -7   2   58.39    9.60
  -1  -7  -2   68.89    6.50
   1   7   2   73.09   10.00
  -2  -7  -2    8.70    4.20
  -2  -7  -2   16.40    4.90
   2  -7   2   15.50    8.40
   2   7   2   14.90    7.40
  -3  -7  -2 1057.59   29.40
   3  -7   2 1078.09   35.70
   3   7   2 1104.99   34.60
  -4  -7  -2  181.98   11.80
   4  -7   2  172.48   15.40
   4   7   2  199.18   16.10
   5  -7   2   11.70   11.90
  -5  -7  -2   10.40    6.50
   5   7   2    7.10    8.10
  -6  -7  -2  183.78   13.70
   6  -7   2  186.38   21.40
   6   7   2  197.38   17.20
  -7  -7  -2   97.79   16.30
  -7  -7  -2  112.99   12.60
   7  -7   2  100.99   18.50
   7   7   2  120.29   15.60
  -8  -7  -2   67.79   16.20
   8  -7   2   76.19   18.40
  -8  -7  -2   82.29   12.40
   8   7   2   62.09   14.50
  -8  -8   2   18.50   10.80
   8  -8  -2   26.10   14.10
   8   8  -2   27.00   14.30
  -7  -8   2    1.70    9.10
   7  -8  -2    5.60   11.30
   7   8  -2   -8.80   11.60
  -6  -8   2  171.78   15.50
   6  -8  -2  192.48   19.10
   6   8  -2  160.68   17.70
   5  -8  -2   -8.60    8.80
  -5  -8   2   10.10    8.20
   5   8  -2   -6.10   10.30
   4  -8  -2  479.05   23.40
  -4  -8   2  452.05   21.10
   4   8  -2  496.95   25.00
  -3  -8   2    5.30    7.40
   3  -8  -2   -3.50    7.00
   3   8  -2   13.20    9.90
   2  -8  -2   10.40    7.10
  -2  -8   2    4.90    7.60
  -2   8   2   10.00    8.20
   2   8  -2    5.10   10.00
   1  -8  -2  150.48   10.40
  -1  -8   2  140.59   13.00
   1  -8  -2  154.98   12.40
   1   8  -2  146.09   15.20
  -1   8   2  150.48   14.00
   0  -8   2  952.30   31.70
   0  -8  -2  936.11   26.10
   0   8  -2  883.61   34.00
   0   8   2  978.70   32.30
   1  -8   2  230.88   17.10
  -1  -8  -2  205.18   11.30
  -1   8  -2  198.28   17.70
   1   8   2  207.98   15.90
  -2  -8  -2   86.49    7.90
   2  -8   2   78.69   11.60
   2   8   2   99.79   12.40
  -3  -8  -2  186.48   11.80
   3  -8   2  166.28   15.80
   3   8   2  177.38   15.60
   4  -8   2  269.57   20.30
  -4  -8  -2  284.57   14.50
   4   8   2  284.57   19.40
   5  -8   2  302.67   23.70
   5   8   2  306.77   21.40
   6  -8   2  168.48   21.40
   6   8   2  171.98   17.50
   7  -8   2   12.40   13.50
  -7  -8  -2   24.10   14.20
   7   8   2   25.40   11.50
  -7  -9   2  623.74   28.20
   7  -9  -2  567.84   32.40
   7   9  -2  608.04   33.90
   6  -9  -2   17.80   11.80
  -6  -9   2   35.20   10.80
   6   9  -2   18.10   13.20
  -5  -9   2   64.99   11.70
   5  -9  -2   80.39   13.80
   5   9  -2   71.89   15.30
  -4  -9   2    9.40    9.00
   4  -9  -2   14.80    9.60
   4   9  -2   17.80   11.60
   3  -9  -2  218.48   17.10
  -3  -9   2  214.38   16.50
  -3   9   2  234.88   19.40
   3   9  -2  219.58   20.50
   2  -9  -2   46.10    9.40
  -2  -9   2   42.40   10.00
   2   9  -2   33.10   12.80
  -2   9   2   31.20   10.40
   1  -9  -2  229.18   15.10
  -1  -9   2  259.17   17.40
   1   9  -2  283.07   22.40
  -1   9   2  247.98   19.20
   0  -9   2  113.39   13.30
   0   9   2  109.69   14.00
   0   9  -2   97.69   15.50
   1  -9   2  175.38   16.00
   1   9   2  159.88   15.70
  -1   9  -2  201.18   19.50
   2  -9   2  160.88   15.60
  -2   9  -2  161.68   17.70
   2   9   2  175.48   16.30
   3  -9   2  484.35   25.40
   3   9   2  433.96   24.10
   4  -9   2  144.39   16.20
   4   9   2  211.68   18.50
   5  -9   2   51.59   16.00
   5   9   2   32.10   12.40
   6  -9   2   68.79   17.10
  -6  -9  -2   72.49   17.30
   6   9   2  125.49   16.60
   5 -10  -2  706.73   33.00
   5  10  -2  689.73   35.80
  -4 -10   2   13.70   10.80
  -4  10   2   15.50   11.90
   4  10  -2   17.80   14.20
  -3 -10   2  353.56   21.40
   3  10  -2  376.46   27.40
  -3  10   2  307.47   22.50
  -2 -10   2    8.80    9.40
  -2  10   2    9.10   10.50
   2  10  -2   14.40   12.40
  -1 -10   2  181.68   16.10
   1  10  -2  154.48   18.60
  -1  10   2  170.78   17.20
   0 -10   2  115.09   14.10
   0  10  -2  108.89   17.20
   0  10   2  109.19   15.50
   1 -10   2  597.44   27.10
  -1  10  -2  531.05   29.50
   1  10   2  515.25   27.00
   2 -10   2   41.70   11.90
  -2  10  -2   56.09   15.40
   2  10   2   26.30   11.80
   3 -10   2    3.80   10.00
   3  10   2   -4.50   10.50
   4 -10   2  143.69   17.40
   4 -10   2  143.29   19.70
   4  10   2  149.88   17.90
  13   0  -3   51.19   17.00
  12   0  -3  -12.40   12.10
 -12   0   3   -2.10    8.40
 -11   0   3   10.50    8.10
  11   0  -3   13.00   11.50
 -10   0   3    3.80    6.80
  10   0  -3   -7.50    9.10
   9   0  -3  217.88   18.10
  -9   0   3  232.58   13.50
   8   0  -3    4.50    7.70
   7   0  -3    4.50    6.10
   7   0  -3    4.80    7.50
   6   0  -3    1.90    6.00
   6   0  -3    4.90    5.50
  -5   0   3 1537.95   37.90
   5   0  -3 1447.46   40.10
   5   0  -3 1482.25   38.30
   4   0  -3   -0.90    3.80
  -4   0   3   -1.00    3.20
  -4   0   3    4.80    4.70
   4   0  -3   -2.10    4.50
  -3   0   3  624.54   18.90
   3   0  -3  619.74   17.30
   3   0  -3  636.44   19.60
  -3   0   3  635.94   17.20
  -2   0   3    1.10    3.50
  -2   0   3    2.90    2.30
  -2   0   3   -1.00    3.10
  -2   0   3   -1.50    2.50
   2   0  -3   -2.60    2.20
  -1   0   3 5736.93  121.39
  -1   0   3 5450.45  121.39
   1   0  -3 5615.64  121.19
   1   0  -3 5733.43  121.69
   1   0  -3 5804.62  120.09
   0   0   3   -7.90    2.90
   0   0   3   -2.00    3.40
   0   0  -3   -6.60    3.00
   0   0  -3  -13.60    3.20
   1   0   3 6891.91  149.99
   1   0   3 6886.21  149.69
  -1   0  -3 6894.11  150.18
  -1   0  -3 7199.98  149.88
  -2   0  -3    0.90    4.20
   2   0   3   11.80    4.70
  -2   0  -3   -7.00    3.90
   2   0   3    0.40    3.80
  -3   0  -3  656.73   20.70
  -3   0  -3  644.14   20.60
   3   0   3  644.54   20.00
  -3   0  -3  642.84   19.50
  -4   0  -3    3.20    5.40
   4   0   3   -2.50    5.20
  -5   0  -3 3487.25   82.69
   5   0   3 3525.55   84.79
   6   0   3   -7.80    6.60
  -6   0  -3   -1.70    5.80
  -7   0  -3  446.36   20.70
   7   0   3  398.26   22.10
   8   0   3    2.10    9.30
  -8   0  -3   15.20    8.60
  -9   0  -3   58.89   12.10
   9   0   3   42.60   12.00
  10   0   3    1.80   10.60
 -10   0  -3   -1.90    9.50
 -11   0  -3  106.49   16.20
  11   0   3  102.69   17.80
  12  -1  -3  719.73   36.70
 -12  -1   3  690.13   29.10
  12   1  -3  713.13   37.20
 -11  -1   3  197.08   16.40
  11  -1  -3  201.78   21.70
  11   1  -3  249.68   23.20
 -11   1   3  221.38   14.80
  10  -1  -3  298.47   22.30
 -10  -1   3  313.47   18.10
 -10   1   3  315.77   15.60
  10   1  -3  326.27   22.20
   9  -1  -3   21.00   10.90
   9   1  -3    1.60    8.00
  -9   1   3   17.80    6.10
   9   1  -3   27.40    9.60
   8  -1  -3  675.03   28.40
   8   1  -3  596.44   24.20
  -8   1   3  653.73   20.10
   8   1  -3  618.14   27.10
   7  -1  -3  271.57   17.30
  -7   1   3  284.67   11.70
   7   1  -3  288.67   17.00
   7   1  -3  305.17   15.80
   6  -1  -3 2518.95   63.09
   6   1  -3 2370.66   62.39
   6   1  -3 2495.35   60.79
  -5  -1   3  475.05   16.30
   5  -1  -3  434.26   18.00
  -5   1   3  407.36   15.30
   5   1  -3  469.95   18.40
   5   1  -3  490.55   17.40
  -4  -1   3  132.29   10.10
   4  -1  -3  120.09    9.40
  -4  -1   3  121.79    7.90
   4   1  -3  127.59    9.10
  -4   1   3  119.29    7.30
  -4   1   3  132.59    9.90
   4   1  -3  121.59    9.60
  -3  -1   3  265.07   11.20
  -3  -1   3  285.77   10.70
  -3  -1   3  259.47   12.10
   3  -1  -3  260.77   11.80
   3   1  -3  248.68   10.60
  -3   1   3  267.57    7.70
  -3   1   3  260.57    9.10
  -3   1   3  271.07   11.40
  -2  -1   3 1032.20   25.80
   2  -1  -3 1061.19   26.30
  -2  -1   3 1001.40   26.40
   2  -1  -3 1059.89   24.30
   2   1  -3 1037.60   26.00
  -2   1   3 1071.39   26.00
  -2   1   3 1057.39   24.10
   2   1  -3 1044.50   26.40
  -2   1   3 1094.09   24.10
  -1  -1   3 2697.53   59.89
   1  -1  -3 2684.63   58.79
  -1  -1   3 2597.84   59.89
   1  -1  -3 2613.74   57.59
  -1   1   3 2694.73   57.69
   1   1  -3 2731.03   59.99
  -1   1   3 2624.74   58.49
  -1   1   3 2720.83   58.69
   1   1  -3 2759.22   59.29
   1   1  -3 2604.94   59.79
   0  -1  -3   50.29    2.60
   0  -1  -3   53.89    4.20
   0  -1   3   65.89    5.50
   0  -1  -3   43.10    4.60
   0  -1   3   51.59    5.40
   0   1  -3   54.69    5.70
   0   1   3   45.90    3.50
   0   1   3   56.29    4.80
   0   1  -3   57.99    5.50
  -1  -1  -3   20.00    4.60
  -1  -1  -3   12.70    3.40
  -1  -1  -3   17.60    2.90
   1  -1   3   10.40    3.70
   1  -1   3   16.70    4.90
   1   1   3   16.90    3.60
  -1   1  -3   12.40    4.50
   1   1   3   17.80    4.30
  -1   1  -3   20.50    4.90
   2  -1   3  946.01   26.70
  -2  -1  -3  984.90   26.40
  -2  -1  -3  913.21   23.90
   2  -1   3  944.01   25.40
  -2  -1  -3  972.00   25.00
  -2   1  -3  952.90   26.60
   2   1   3  941.41   24.90
  -2   1  -3  975.90   25.90
   2   1   3  961.70   25.90
  -3  -1  -3  268.57   11.30
   3  -1   3  288.07   12.00
  -3  -1  -3  281.97   12.40
   3  -1   3  295.07   14.10
  -3  -1  -3  274.17   13.50
   3   1   3  280.37   12.60
  -3   1  -3  287.77   12.70
   3   1   3  306.47   12.60
  -4  -1  -3   44.30    5.90
   4  -1   3   40.70    8.50
  -4  -1  -3   35.40    6.90
   4  -1   3   42.30    7.00
   4   1   3   38.90    6.90
  -4   1  -3   46.70    7.10
  -5  -1  -3   73.49    9.20
   5  -1   3   99.49   11.10
   5   1   3   77.59    9.20
  -5   1  -3  103.49    9.70
   6  -1   3  434.46   21.00
  -6  -1  -3  402.36   18.80
   6   1   3  392.46   19.20
  -6   1  -3  367.96   17.40
  -7  -1  -3  797.72   29.30
   7  -1   3  763.82   31.60
  -7   1  -3  735.93   26.80
   7   1   3  824.42   29.60
  -8  -1  -3  351.16   21.20
   8  -1   3  348.47   22.30
   8   1   3  336.37   20.40
  -8   1  -3  395.86   20.00
   9  -1   3  193.28   19.70
  -9  -1  -3  190.38   17.80
   9   1   3  200.38   19.40
  -9   1  -3  174.68   16.20
 -10  -1  -3   36.40   12.30
  10  -1   3   55.39   15.60
 -10   1  -3   41.70   11.80
  10   1   3   27.80   11.70
  11  -1   3   87.49   17.90
 -11  -1  -3  114.89   17.50
  11   1   3   91.99   17.50
 -11   1  -3   74.39   14.30
 -12  -2   3    2.50   10.30
  12  -2  -3   10.60   13.20
  12   2  -3    1.90   11.80
  11  -2  -3   47.20   15.10
 -11  -2   3   31.40   10.90
  11   2  -3   30.10   12.00
  11   2  -3   50.29   14.30
  10  -2  -3  988.30   39.40
  10   2  -3  943.41   36.40
  10   2  -3  936.71   37.30
 -10   2   3  974.10   27.80
   9  -2  -3  149.09   16.70
  -9   2   3  178.78   10.10
   9   2  -3  159.58   15.30
   9   2  -3  215.78   18.60
   8  -2  -3  595.94   25.90
  -8   2   3  549.15   16.80
   8   2  -3  489.85   23.20
   8   2  -3  555.24   25.50
   7  -2  -3    9.90    7.70
   7   2  -3    8.60    6.90
  -7   2   3    5.80    3.20
   7   2  -3   16.10    8.20
   6  -2  -3 1060.99   33.50
  -6   2   3 1058.39   25.20
   6   2  -3 1086.99   33.70
   6   2  -3 1078.29   31.90
   5  -2  -3    2.50    5.90
   5   2  -3    0.90    5.10
  -5   2   3    3.20    4.10
  -5   2   3    2.90    1.70
   5   2  -3    2.50    6.10
   4  -2  -3 2390.16   58.59
  -4  -2   3 2429.06   57.79
  -4  -2   3 2531.25   57.79
  -4  -2   3 2343.07   58.79
  -4   2   3 2493.95   58.69
   4   2  -3 2374.66   57.79
  -4   2   3 2464.15   56.29
  -3  -2   3  191.38    9.70
  -3  -2   3  189.08    9.30
   3  -2  -3  169.98    9.60
  -3  -2   3  190.28   10.30
  -3   2   3  176.88    9.00
   3   2  -3  182.98   10.20
  -3   2   3  166.78    4.50
   2  -2  -3   66.79    4.20
  -2  -2   3   73.99    6.70
  -2  -2   3   61.79    6.40
   2  -2  -3   60.79    5.40
  -2   2   3   72.69    3.80
   2   2  -3   65.29    6.30
   2   2  -3   55.59    6.10
  -2   2   3   71.69    5.40
   1  -2  -3  496.55   13.80
  -1  -2   3  468.95   15.90
  -1  -2   3  508.95   15.70
   1  -2  -3  499.75   12.90
  -1   2   3  492.55   11.40
  -1   2   3  504.85   13.80
  -1   2   3  504.65   12.80
   1   2  -3  497.55   15.70
   0  -2  -3 9871.81  209.98
   0  -2   3 9956.80  210.88
   0  -2  -3 9518.65  209.38
   0  -2   3 9861.21  210.08
   0  -2  -3 9734.93  207.18
   0   2  -3 9999.00  210.38
   0   2   3 9869.51  209.88
   0   2   3 9705.33  206.68
   0   2  -3 9909.91  210.88
  -1  -2  -3 1749.43   43.20
   1  -2   3 1864.41   43.00
  -1  -2  -3 1793.52   40.50
   1  -2   3 1816.52   44.30
  -1  -2  -3 1776.12   40.20
   1   2   3 1775.62   40.50
  -1   2  -3 1866.81   43.30
  -1   2  -3 1800.32   44.00
   1   2   3 1757.72   39.30
  -2  -2  -3  347.37   11.90
   2  -2   3  362.86   15.00
  -2  -2  -3  375.26   14.40
   2  -2   3  364.86   13.50
  -2  -2  -3  370.76   12.00
   2   2   3  354.76   11.30
  -2   2  -3  369.06   13.80
  -2   2  -3  344.77   14.50
   2   2   3  367.76   12.00
  -3  -2  -3  311.97   12.10
  -3  -2  -3  268.47   14.10
   3  -2   3  323.77   12.90
  -3   2  -3  315.17   12.70
   3   2   3  291.77   11.70
   3   2   3  314.97   12.30
  -4  -2  -3 1891.11   49.90
  -4  -2  -3 2020.20   49.70
   4  -2   3 1975.50   48.20
   4   2   3 1871.51   47.40
   4   2   3 1903.01   47.80
  -4   2  -3 1951.20   48.10
  -5  -2  -3  118.09   11.80
   5  -2   3   99.89   12.20
   5   2   3  110.59   10.00
  -5   2  -3  146.29   11.10
   6  -2   3 1101.79   38.80
  -6  -2  -3 1210.38   37.00
  -6   2  -3 1092.29   33.20
   6   2   3 1169.98   34.90
  -7  -2  -3  313.67   18.90
   7  -2   3  318.67   21.10
   7   2   3  326.27   18.30
  -7   2  -3  350.96   17.30
   8  -2   3   25.10   11.10
  -8  -2  -3   33.20   11.10
  -8   2  -3   40.90    9.50
   8   2   3   40.40   10.50
  -9  -2  -3    4.10   10.80
   9  -2   3    3.90   11.90
  -9   2  -3    9.20    8.60
   9   2   3   -6.30    9.00
 -10  -2  -3  342.37   23.80
  10  -2   3  390.96   29.20
  10   2   3  371.36   24.90
 -10   2  -3  347.17   21.20
  11  -2   3    0.70   14.40
 -11  -2  -3    7.30   13.20
 -11   2  -3   15.60   10.70
  11   2   3   -3.90   11.40
  12  -3  -3    6.50   12.90
 -12  -3   3    1.20   11.50
  12   3  -3    2.40   12.20
  12   3  -3   -2.20   13.10
  11  -3  -3  155.68   20.30
  11   3  -3  164.28   18.80
  11   3  -3  156.78   18.00
  10  -3  -3   -3.90   11.20
  10   3  -3   14.40   11.20
  10   3  -3    1.70    9.40
   9  -3  -3    6.10    9.60
   9   3  -3   -7.30    7.90
   9   3  -3    4.70    9.60
  -9   3   3    8.40    3.80
   8  -3  -3   42.70   11.30
  -8   3   3   39.10    4.00
   8   3  -3   45.70   10.10
   8   3  -3   61.49   11.00
   7  -3  -3 1090.79   36.00
  -7   3   3  992.00   23.20
   7   3  -3  978.40   33.50
   7   3  -3 1037.50   33.50
   6  -3  -3  918.21   31.30
   6   3  -3  923.81   29.60
  -5  -3   3  559.44   20.20
   5  -3  -3  528.85   20.80
   5   3  -3  586.14   20.80
   4  -3  -3 2109.49   53.09
  -4  -3   3 2139.69   52.59
  -4   3   3 2127.19   52.79
   4   3  -3 2198.78   53.29
  -3  -3   3  838.82   24.30
   3  -3  -3  809.72   18.10
   3  -3  -3  845.42   23.80
  -3  -3   3  839.42   24.20
   3   3  -3  819.82   24.50
  -3   3   3  804.62   23.30
  -3   3   3  824.72   21.50
   2  -3  -3  711.33   18.10
  -2  -3   3  749.13   21.90
   2  -3  -3  745.53   20.00
   2   3  -3  760.02   21.80
  -2   3   3  716.03   17.90
   2   3  -3  733.73   22.50
   1  -3  -3 1580.64   36.30
   1  -3  -3 1613.34   37.90
  -1  -3   3 1631.64   40.50
   1   3  -3 1631.14   40.80
   1   3  -3 1660.33   40.40
   0  -3   3  445.06   15.20
   0  -3   3  428.26   15.80
   0  -3  -3  429.46   14.50
   0   3  -3  436.66   15.60
   0   3   3  431.96   12.40
   1  -3   3  261.77   11.40
  -1  -3  -3  259.27   11.70
   1  -3   3  255.17   12.90
  -1  -3  -3  261.77    9.60
   1   3   3  264.67    9.70
  -1   3  -3  285.37   14.20
  -1   3  -3  258.37   11.90
   2  -3   3  800.12   22.60
  -2  -3  -3  769.52   21.10
  -2  -3  -3  785.22   23.90
   2  -3   3  791.42   25.10
   2   3   3  764.42   18.70
  -2   3  -3  753.82   22.50
   2   3   3  743.23   21.20
  -3  -3  -3  259.77   11.60
  -3  -3  -3  283.47   14.30
   3  -3   3  324.97   15.90
   3  -3   3  297.47   12.60
   3   3   3  286.67   12.50
  -3   3  -3  307.97   13.00
   3   3   3  274.97   10.60
  -4  -3  -3 2720.73   66.49
   4  -3   3 2672.73   66.79
   4   3   3 2615.04   62.09
   4   3   3 2682.43   63.79
  -4   3  -3 2641.54   63.49
   5  -3   3  128.39   14.00
  -5  -3  -3  139.99   12.70
  -5   3  -3  167.28   11.40
   5   3   3  177.98   11.20
   5   3   3  162.78   12.10
   6  -3   3    6.70    8.90
  -6  -3  -3   33.90   10.10
   6   3   3   30.40    8.10
   6   3   3   35.60    7.40
  -6   3  -3   31.00    7.30
   7  -3   3 1060.99   39.10
  -7  -3  -3 1015.50   36.10
   7   3   3  987.20   33.00
  -7   3  -3  942.01   30.80
   8  -3   3  644.04   32.40
  -8  -3  -3  754.02   31.70
  -8   3  -3  656.13   25.80
   8   3   3  745.73   28.70
   9  -3   3  174.38   20.30
  -9  -3  -3  129.99   16.60
  -9   3  -3  135.29   13.60
   9   3   3  118.69   14.90
 -10  -3  -3   23.50   13.90
  10  -3   3    8.00   13.20
 -10   3  -3   26.50   10.30
  10   3   3   16.70   10.90
 -12  -4   3   22.60   13.40
  12  -4  -3   11.90   15.20
  12   4  -3    8.70   12.20
  12   4  -3   25.30   14.50
  11  -4  -3  198.78   22.60
  11   4  -3  177.48   19.80
  11   4  -3  162.38   18.90
  10  -4  -3    2.90   11.00
  10   4  -3   -1.30    9.80
  10   4  -3   -9.20    9.50
   9  -4  -3  838.02   36.10
   9   4  -3  962.70   35.40
   8  -4  -3    1.30    9.20
   8   4  -3    3.50    9.30
  -7  -4   3  104.99   11.50
   7  -4  -3   83.09   13.10
   7   4  -3  105.69   12.50
  -6  -4   3   12.00    6.60
   6  -4  -3    9.30    7.10
   6   4  -3   12.30    7.60
  -5  -4   3  636.04   23.00
   5  -4  -3  679.03   24.40
   5   4  -3  623.64   23.80
   4  -4  -3    6.60    5.60
  -4  -4   3   -1.30    4.80
   4   4  -3    7.10    5.80
  -4   4   3    7.60    4.40
  -3  -4   3 2828.12   64.89
   3  -4  -3 2659.83   63.49
   3  -4  -3 2670.83   58.49
  -3   4   3 2699.53   60.99
   3   4  -3 2649.43   65.19
   2  -4  -3  230.38    8.70
   2  -4  -3  241.08   10.20
  -2  -4   3  182.78   11.00
   2   4  -3  174.88   11.60
  -2   4   3  227.78    8.10
   1  -4  -3  211.28    7.80
  -1  -4   3  187.68   11.50
  -1   4   3  193.58    5.60
   1   4  -3  183.38   11.40
  -1   4   3  199.18    9.30
   0  -4   3   12.60    4.90
   0  -4   3   11.80    5.60
   0   4   3    6.20    3.80
  -1  -4  -3 1438.86   36.70
   1  -4   3 1314.27   37.20
   1  -4   3 1411.56   35.90
  -1  -4  -3 1348.97   34.00
  -1  -4  -3 1371.16   30.90
   1   4   3 1355.96   34.00
   2  -4   3  288.97   14.90
  -2  -4  -3  276.87   11.60
   2  -4   3  309.37   13.10
  -2  -4  -3  302.97   14.90
   2   4   3  281.27   12.10
   3  -4   3  550.74   18.30
  -3  -4  -3  520.35   17.50
  -3  -4  -3  498.85   20.60
   3  -4   3  493.85   20.70
  -3   4  -3  515.25   18.70
   3   4   3  506.65   17.90
   4  -4   3   20.60    8.20
  -4  -4  -3   19.90    7.70
  -4   4  -3   26.20    6.10
   4   4   3   21.30    4.60
   4   4   3   23.90    6.30
   5  -4   3  953.40   34.80
  -5  -4  -3  939.31   32.50
  -5   4  -3  903.01   28.10
   5   4   3  926.41   29.40
   5   4   3  911.81   26.90
  -6  -4  -3  553.14   25.50
   6  -4   3  490.75   27.30
   6   4   3  546.05   20.50
  -6   4  -3  498.75   20.20
   6   4   3  528.55   22.40
   7  -4   3    2.30   10.80
  -7  -4  -3    3.10    9.40
   7   4   3   11.20    8.60
   7   4   3   14.10    7.40
  -7   4  -3    8.60    7.00
   8  -4   3   34.00   14.00
  -8  -4  -3   63.39   13.50
   8   4   3   65.59   12.50
   8   4   3   56.09   10.50
  -8   4  -3   51.39    9.60
  -9  -4  -3  230.18   22.20
   9  -4   3  263.37   24.90
   9   4   3  230.38   19.10
  -9   4  -3  236.78   17.10
  10  -4   3    3.80   14.30
 -10  -4  -3    2.80   13.70
  10   4   3    5.40   10.50
 -11  -5   3   43.20   13.70
  11  -5  -3   15.90   13.60
  11   5  -3    6.30   13.30
  10  -5  -3  107.19   17.70
 -10  -5   3   91.69   14.20
  10   5  -3   96.09   16.50
  -9  -5   3    4.90    9.70
   9  -5  -3    5.40   11.60
   9   5  -3    6.00   10.80
   8  -5  -3  504.35   27.40
  -8  -5   3  503.25   23.90
   8   5  -3  500.55   25.10
  -7  -5   3    9.10    8.00
   7  -5  -3   15.60    9.70
   7   5  -3   17.60    8.90
  -6  -5   3  288.37   16.00
   6  -5  -3  292.57   18.60
   6   5  -3  285.97   17.50
  -5  -5   3    5.30    6.00
   5  -5  -3    5.10    6.70
   5   5  -3   -2.60    7.20
   4  -5  -3  329.87   16.30
   4  -5  -3  318.17    8.30
   4  -5  -3  317.37    8.30
  -4  -5   3  278.77   15.40
  -4   5   3  324.57   13.40
   4   5  -3  305.37   16.40
   3  -5  -3  380.26   15.80
  -3  -5   3  372.36   16.80
  -3   5   3  364.26   13.10
   3   5  -3  376.76   18.10
   2  -5  -3 2943.11   67.09
  -2  -5   3 2898.41   69.39
  -2   5   3 2834.42   64.19
   2   5  -3 2949.00   71.49
  -1  -5   3  175.78   11.40
   1  -5  -3  170.68    8.10
   1   5  -3  172.68   12.40
  -1   5   3  170.28    9.80
  -1   5   3  156.98    6.00
   0  -5   3    4.00    5.60
   0  -5  -3    4.50    2.20
   0  -5  -3    6.50    2.50
   0   5   3    1.40    4.20
  -1  -5  -3  103.69    5.30
   1  -5   3   91.59   10.00
   1   5   3  111.39    8.50
  -2  -5  -3 1101.79   31.20
   2  -5   3 1048.30   32.60
  -2  -5  -3  999.60   23.10
  -2  -5  -3 1015.50   25.50
   2   5   3 1030.50   29.10
  -3  -5  -3 1827.62   43.30
   3  -5   3 1815.02   50.09
  -3  -5  -3 1841.12   41.50
  -3  -5  -3 1804.62   49.30
   3   5   3 1783.62   46.40
  -4  -5  -3 1051.49   34.50
   4  -5   3 1064.29   34.40
  -4  -5  -3  978.90   26.70
   4   5   3 1009.50   30.80
  -5  -5  -3  911.61   33.50
  -5  -5  -3  910.51   26.50
   5   5   3  959.20   30.30
  -5   5  -3  858.81   28.00
   6  -5   3    8.10   11.20
  -6  -5  -3    7.30   10.20
  -6   5  -3   17.80    7.00
   6   5   3   13.70    8.40
  -7  -5  -3   43.20   13.00
   7  -5   3   37.40   13.20
   7   5   3   46.80   11.20
  -7   5  -3   43.70    8.60
   7   5   3   45.30    8.70
  -8  -5  -3  557.94   29.10
   8  -5   3  499.95   31.00
   8   5   3  541.95   23.70
  -8   5  -3  578.24   22.90
   8   5   3  519.25   26.30
   9  -5   3   95.89   19.40
  -9  -5  -3  127.99   19.50
   9   5   3  123.79   16.70
  10  -6  -3  602.44   35.20
 -10  -6   3  617.94   30.10
  10   6  -3  589.54   32.80
  -9  -6   3   61.99   12.80
   9  -6  -3   63.69   15.30
   9   6  -3   39.30   14.10
   8  -6  -3  730.23   32.80
  -8  -6   3  732.23   29.80
   8   6  -3  748.43   32.70
  -7  -6   3   35.50    9.50
   7  -6  -3   39.50   11.50
   7   6  -3   32.40   10.70
   6  -6  -3  312.57   19.90
  -6  -6   3  297.77   17.70
   6   6  -3  291.67   19.90
   5  -6  -3    9.50    7.60
  -5  -6   3    2.60    7.20
   5   6  -3    2.30    8.50
   4  -6  -3 1359.06   31.40
   4  -6  -3 1338.17   31.20
  -4  -6   3 1324.87   38.90
   4  -6  -3 1364.36   39.20
   4   6  -3 1347.57   41.00
  -3  -6   3   84.89    9.80
   3  -6  -3   86.39    9.10
   3   6  -3   90.09   11.60
  -3   6   3   87.09    7.10
   2  -6  -3   13.70    5.10
  -2  -6   3   26.90    7.40
  -2   6   3   15.10    3.70
   2   6  -3   13.70    7.20
  -1  -6   3   18.60    7.20
   1  -6  -3   12.90    4.30
  -1   6   3    9.50    5.50
  -1   6   3   13.30    2.90
   1   6  -3    7.90    7.00
   0  -6  -3  886.61   23.40
   0  -6  -3  925.91   22.60
   0  -6   3  998.80   30.40
   0   6  -3 1020.20   32.80
   0   6   3  948.31   28.10
   1  -6   3  100.29   11.00
  -1  -6  -3   97.49    4.60
  -1  -6  -3  106.79    6.10
   1   6   3  104.89    9.50
  -2  -6  -3   56.59    5.20
   2  -6   3   56.79    9.40
  -2  -6  -3   49.70    3.30
   2   6   3   66.59    8.30
   3  -6   3   79.09   11.70
  -3  -6  -3   79.99    6.80
  -3  -6  -3   76.39    5.30
   3   6   3   80.49    9.80
   4  -6   3  444.86   23.30
  -4  -6  -3  429.86   21.90
  -4  -6  -3  433.36   16.30
   4   6   3  439.96   19.50
   5  -6   3   12.00   10.10
  -5  -6  -3   19.30   10.50
  -5  -6  -3   12.80    6.00
   5   6   3   18.70    8.50
  -6  -6  -3  180.88   18.40
   6  -6   3  173.98   19.60
   6   6   3  199.58   16.40
  -7  -6  -3   -1.60   10.60
   7  -6   3    1.50   11.60
   7   6   3   12.30    9.50
  -8  -6  -3  281.87   24.70
   8  -6   3  183.28   22.70
   8   6   3  307.47   21.90
   9  -6   3  103.39   19.50
  -9  -6  -3   90.59   17.80
   9   6   3   96.09   15.50
  10  -7  -3   39.60   16.40
 -10  -7   3   10.00   12.10
  10   7  -3   27.20   13.90
   9  -7  -3   13.60   12.10
  -9  -7   3   -1.80   10.20
   9   7  -3   -5.60   11.90
  -8  -7   3  218.88   18.10
   8  -7  -3  211.68   21.40
   8   7  -3  206.18   20.00
  -7  -7   3  252.87   19.20
   7  -7  -3  244.28   21.30
   7   7  -3  205.98   20.30
  -6  -7   3  170.48   15.20
   6  -7  -3  162.38   16.30
   6   7  -3  161.48   17.30
   5  -7  -3    4.40    8.10
  -5  -7   3    4.50    7.20
   5   7  -3   -3.50    9.20
  -4  -7   3    4.70    7.10
   4  -7  -3    7.60    7.20
   4   7  -3    9.90    9.00
  -3  -7   3  983.80   32.10
   3  -7  -3 1010.00   31.20
  -3   7   3  991.80   27.10
   3   7  -3  985.60   34.70
  -2  -7   3  393.16   19.00
   2  -7  -3  386.86   16.20
   2   7  -3  366.26   20.50
  -2   7   3  376.56   13.10
  -2   7   3  377.26   17.90
   1  -7  -3  711.63   21.50
  -1  -7   3  726.03   26.40
  -1   7   3  716.93   18.90
  -1   7   3  699.53   24.70
   1   7  -3  742.43   28.70
   0  -7   3   13.60    8.00
   0  -7  -3   19.00    3.70
   0  -7  -3   13.60    4.10
   0   7  -3   13.90    8.40
   0   7   3   23.80    7.30
  -1  -7  -3  176.48    7.30
  -1  -7  -3  168.28    7.00
  -1  -7  -3  180.78    8.20
   1  -7   3  167.78   14.50
   1   7   3  175.18   13.10
  -2  -7  -3  194.38    9.30
   2  -7   3  200.28   16.10
   2   7   3  191.88   14.30
  -3  -7  -3 2232.68   52.69
   3  -7   3 2248.77   61.79
   3   7   3 2246.88   58.69
   4  -7   3   25.20   10.00
  -4  -7  -3   28.40   11.30
  -4  -7  -3   39.50    6.60
   4   7   3   33.70    8.80
  -5  -7  -3  206.78   13.10
  -5  -7  -3  209.68   19.90
   5  -7   3  253.67   20.60
   5   7   3  216.58   16.70
   6  -7   3   19.70   13.00
  -6  -7  -3   37.50    8.40
  -6  -7  -3   65.19   15.10
   6   7   3   28.70   10.40
  -7  -7  -3  163.38   20.70
  -7  -7  -3  183.38   16.80
   7  -7   3  165.88   21.80
   7   7   3  202.58   19.10
  -8  -7  -3  252.57   24.50
   8  -7   3  271.17   27.70
   8   7   3  294.97   22.90
  -8  -8   3  161.38   17.30
   8  -8  -3  179.68   21.50
   8   8  -3  200.98   21.80
   7  -8  -3   34.50   12.90
  -7  -8   3   15.70   10.20
   7   8  -3   24.10   13.60
   6  -8  -3   23.90   11.00
  -6  -8   3   25.60   10.20
   6   8  -3   18.10   11.30
   5  -8  -3  338.47   21.20
  -5  -8   3  362.66   20.20
   5   8  -3  353.06   23.00
  -4  -8   3   75.29   11.70
   4  -8  -3   88.59   11.70
   4   8  -3   85.59   14.80
   3  -8  -3  368.36   18.70
  -3  -8   3  367.16   19.90
   3   8  -3  403.06   24.00
   2  -8  -3    2.90    5.80
  -2  -8   3    1.10    7.80
   2   8  -3    2.50   10.00
  -2   8   3    6.80    7.30
  -1  -8   3   67.09   10.50
   1  -8  -3   79.09    8.20
  -1   8   3   82.19   10.80
   1   8  -3   66.99   12.50
   0  -8   3   42.30   10.20
   0  -8  -3   46.30    5.90
   0  -8  -3   55.79    7.10
   0   8   3   58.69   10.00
   0   8  -3   58.79   12.50
   1  -8   3  843.42   31.00
   1   8   3  799.32   29.20
  -1   8  -3  818.12   33.10
   2  -8   3    0.50    9.20
   2   8   3    9.20    7.70
   3  -8   3   15.00    9.00
   3   8   3    6.70    8.30
   4  -8   3   20.00   10.90
  -4  -8  -3   22.90   11.70
   4   8   3   11.40    9.30
   5  -8   3  338.57   27.40
  -5  -8  -3  353.86   25.80
   5   8   3  409.16   22.50
  -6  -8  -3   -7.70   11.30
   6  -8   3   11.90   14.10
   6   8   3    8.80    9.80
  -7  -8  -3   95.09   17.80
   7  -8   3  129.79   20.90
   7   8   3  113.99   16.60
   7  -9  -3  268.17   23.50
  -7  -9   3  216.08   19.10
   7   9  -3  202.98   22.40
   6  -9  -3  257.77   21.50
  -6  -9   3  238.68   19.40
   6   9  -3  219.78   22.00
   5  -9  -3  183.08   17.40
  -5  -9   3  192.58   17.10
   5   9  -3  214.78   21.80
  -4  -9   3   53.19   11.30
   4  -9  -3   63.69   11.60
   4   9  -3   99.69   16.20
   3  -9  -3    1.80    7.50
  -3  -9   3    4.10    8.90
   3   9  -3   -2.90   10.00
  -3   9   3    2.70    8.90
  -2  -9   3  805.62   30.80
  -2   9   3  841.82   30.90
   2   9  -3  794.82   34.50
  -1  -9   3   46.00   10.90
   1   9  -3   61.19   14.50
  -1   9   3   54.19   10.90
   0  -9   3    0.60    9.00
   0   9   3   -4.80    8.20
   0   9  -3   -4.70   11.00
   1  -9   3   36.20   11.40
   1   9   3   61.79   11.60
  -1   9  -3   26.80   13.00
   2  -9   3  430.56   24.50
   2   9   3  458.45   23.60
   3  -9   3    8.40   10.50
   3   9   3    1.10    9.30
  -4  -9  -3  112.59   16.60
   4  -9   3  121.49   15.80
   4   9   3  111.59   15.20
   5  -9   3   26.40   13.90
  -5  -9  -3   38.20   13.60
   5   9   3   27.30   11.70
  -5 -10   3   82.99   13.60
   5  10  -3   56.49   16.80
  -4 -10   3  433.76   24.40
   4  10  -3  392.66   29.00
  -4  10   3  386.96   24.50
  -3 -10   3   46.00   12.00
  -3  10   3   54.99   12.40
   3  10  -3    8.70   13.60
  -2 -10   3    7.80   10.60
  -2  10   3    3.10    9.80
   2  10  -3   29.20   13.70
  -1 -10   3    2.70   10.10
  -1  10   3   -4.60    9.60
   1  10  -3  -16.00   11.70
   0 -10   3  723.63   30.40
   0  10  -3  674.83   33.90
   0  10   3  705.53   29.60
   1 -10   3    9.10   10.80
  -1  10  -3   30.10   12.90
   1  10   3   10.40   10.10
   2 -10   3  358.46   24.00
  -2  10  -3  351.46   26.40
   2  10   3  333.87   22.00
   3 -10   3   19.10   12.30
  -3 -10  -3   -5.10   11.70
   3  10   3    8.30   10.60
  13   0  -4   -1.80   13.00
  12   0  -4  288.17   26.40
 -12   0   4  263.07   17.70
 -11   0   4   -1.70    7.10
  11   0  -4    1.50   10.80
  10   0  -4  593.84   30.10
 -10   0   4  603.84   22.80
   9   0  -4   -3.70    8.10
   8   0  -4 2769.42   72.69
   8   0  -4 2732.53   69.39
   7   0  -4   -2.70    6.30
   7   0  -4    1.40    7.10
   6   0  -4    3.80    5.00
   6   0  -4   15.50    6.60
   5   0  -4   -1.40    5.90
  -5   0   4    0.80    3.60
   5   0  -4    1.70    4.20
   4   0  -4 1052.69   30.10
  -4   0   4 1070.59   29.70
  -4   0   4 1072.29   27.20
   4   0  -4 1023.70   27.30
  -3   0   4    5.00    4.10
  -3   0   4    6.00    3.10
   3   0  -4    3.80    3.30
   3   0  -4   -4.10    4.20
  -3   0   4    2.80    3.10
  -3   0   4   -1.30    3.80
  -2   0   4   80.09    6.20
   2   0  -4   79.99    6.30
   2   0  -4   69.19    5.00
  -2   0   4   77.39    4.90
   2   0  -4   76.99    6.00
  -2   0   4   76.59    6.80
   1   0  -4   -0.50    3.20
  -1   0   4   -3.60    3.10
  -1   0   4   -5.80    3.50
   1   0  -4   -1.70    3.50
   1   0  -4   -2.20    2.20
   0   0   4 2045.30   47.60
   0   0  -4 2077.09   47.10
   0   0  -4 1972.50   47.60
   0   0   4 2044.40   47.20
   1   0   4   -1.10    4.10
  -1   0  -4   -4.70    3.80
  -1   0  -4   -1.50    4.50
   1   0   4   -0.20    3.90
  -2   0  -4  640.94   19.70
   2   0   4  600.24   19.20
   2   0   4  607.94   19.20
  -2   0  -4  577.34   19.30
  -3   0  -4    0.80    3.60
  -3   0  -4   -3.30    4.70
  -4   0  -4 3692.43   86.19
   4   0   4 3648.54   87.09
   5   0   4   -2.40    6.60
  -5   0  -4   -4.20    5.90
  -6   0  -4 1073.99   33.90
   6   0   4 1091.59   36.50
   7   0   4   -3.00    7.60
  -7   0  -4    2.80    7.50
  -8   0  -4   23.60    9.40
   8   0   4   28.50   11.50
  -9   0  -4   -9.10   10.00
   9   0   4    0.70   10.90
  10   0   4  407.16   28.60
 -10   0  -4  430.06   26.20
 -13  -1   4   29.00   11.70
  13  -1  -4   37.00   16.80
  13   1  -4   13.20   14.20
  12  -1  -4  215.78   22.70
 -12  -1   4  248.08   18.30
  12   1  -4  261.17   24.80
 -11  -1   4    0.70    8.10
  11  -1  -4   -2.10   11.90
 -11   1   4   14.20    7.10
  11   1  -4   14.50   11.60
  10  -1  -4    4.20   10.90
 -10   1   4    9.40    6.00
  10   1  -4   25.00   10.20
  10   1  -4    7.90   10.90
   9  -1  -4  219.28   18.30
  -9   1   4  226.98   12.10
   9   1  -4  225.38   19.60
   9   1  -4  261.27   17.30
   8  -1  -4  194.78   17.00
   8   1  -4  200.98   16.20
   8   1  -4  178.88   14.70
   7  -1  -4 1312.07   40.00
   7   1  -4 1284.07   39.90
   7   1  -4 1220.98   36.60
   6  -1  -4 1240.38   37.30
   6   1  -4 1306.77   37.90
   6   1  -4 1252.47   35.20
   5  -1  -4  188.08   12.10
  -5  -1   4  173.58    9.90
   5   1  -4  178.98   11.20
  -5   1   4  175.38    9.50
   5   1  -4  170.58   12.20
   4  -1  -4   39.30    5.10
   4  -1  -4   50.49    7.40
  -4  -1   4   25.30    6.50
  -4  -1   4   32.00    4.80
  -4  -1   4   27.90    5.50
  -4   1   4   35.20    4.40
  -4   1   4   53.99    7.10
  -4   1   4   45.90    3.60
   4   1  -4   33.40    5.60
  -3  -1   4 2357.86   55.49
   3  -1  -4 2406.56   53.09
  -3  -1   4 2449.85   54.69
   3  -1  -4 2416.36   56.19
  -3   1   4 2375.56   52.69
   3   1  -4 2394.56   54.89
  -3   1   4 2345.77   52.79
  -3   1   4 2313.27   55.49
  -2  -1   4 3527.15   76.29
  -2  -1   4 3274.47   76.09
   2  -1  -4 3516.55   72.79
  -2  -1   4 3429.66   75.09
   2  -1  -4 3311.17   74.49
   2   1  -4 3452.65   76.19
   2   1  -4 3343.47   75.19
  -2   1   4 3414.66   74.29
  -2   1   4 3310.97   75.49
  -2   1   4 3422.46   72.69
  -2   1   4 3403.06   74.29
  -1  -1   4 2962.30   65.59
  -1  -1   4 2858.51   65.49
   1  -1  -4 2914.71   63.09
   1  -1  -4 2887.91   64.69
  -1   1   4 2904.61   63.29
  -1   1   4 2898.31   64.39
   1   1  -4 2879.81   64.49
   1   1  -4 2866.31   65.49
   1   1  -4 2851.81   65.69
   0  -1  -4   54.09    4.60
   0  -1  -4   60.79    3.20
   0  -1  -4   49.50    5.70
   0  -1   4   54.79    5.80
   0  -1   4   66.89    6.50
   0   1  -4   50.59    6.10
   0   1   4   56.89    4.70
   0   1  -4   53.79    6.30
   1  -1   4  179.28    9.90
  -1  -1  -4  179.18    7.00
  -1  -1  -4  193.18    8.70
  -1  -1  -4  177.98    9.80
  -1   1  -4  210.88   10.20
  -1   1  -4  190.68   10.20
   1   1   4  192.08    9.60
   1   1   4  190.28    8.60
   2  -1   4  494.85   18.30
   2  -1   4  496.85   16.70
  -2  -1  -4  491.35   16.10
  -2  -1  -4  455.65   17.10
  -2  -1  -4  514.35   15.00
  -2   1  -4  494.95   17.10
  -2   1  -4  512.85   18.20
   2   1   4  499.95   17.20
  -3  -1  -4 1471.15   39.70
  -3  -1  -4 1500.05   38.40
   3  -1   4 1515.65   40.00
  -3  -1  -4 1440.66   37.10
  -3   1  -4 1538.85   39.50
   3   1   4 1523.95   38.90
  -4  -1  -4  672.83   22.80
  -4   1  -4  570.84   21.00
   4   1   4  636.04   21.80
  -5  -1  -4  408.66   18.60
   5  -1   4  401.56   20.00
  -5   1  -4  389.66   17.40
   5   1   4  397.26   18.10
   6  -1   4    2.20    7.40
  -6  -1  -4   10.00    7.50
  -6   1  -4    6.60    7.40
   6   1   4   11.90    7.40
  -7  -1  -4  241.68   16.90
   7  -1   4  251.17   20.10
  -7   1  -4  245.38   17.00
   7   1   4  216.48   16.90
  -8  -1  -4  394.96   23.00
   8  -1   4  361.56   24.60
   8   1   4  373.16   22.70
  -8   1  -4  343.67   20.70
  -9  -1  -4  155.98   17.90
   9  -1   4  159.18   19.10
   9   1   4  146.49   17.20
  -9   1  -4  179.58   17.10
 -10  -1  -4   26.60   11.70
  10  -1   4   37.50   13.90
  10   1   4   33.50   13.00
 -10   1  -4   11.20   11.40
 -12  -2   4    8.70   10.80
  12  -2  -4   38.10   14.60
  12   2  -4    7.40   13.20
  11  -2  -4    1.80   10.90
  11   2  -4    3.70   10.80
  11   2  -4    8.70   11.00
  10  -2  -4  113.19   16.30
  10   2  -4   81.09   13.70
 -10   2   4  126.79    9.10
  10   2  -4   81.89   14.30
   9  -2  -4  743.13   32.60
   9   2  -4  797.22   30.10
  -9   2   4  752.62   21.60
   9   2  -4  780.32   31.60
   8  -2  -4   54.19   10.90
   8   2  -4   67.99   10.10
   8   2  -4   81.09   12.50
  -8   2   4   69.59    5.80
   7  -2  -4   -0.70    6.90
  -7   2   4    4.90    2.90
   7   2  -4    6.80    6.60
   7   2  -4   26.30    9.20
   6  -2  -4  209.18   14.80
   6   2  -4  173.38   13.10
   6   2  -4  184.08   14.50
   5  -2  -4 1182.28   33.60
  -5  -2   4 1110.49   31.90
   5   2  -4 1039.60   31.60
  -5   2   4 1146.69   30.00
  -5   2   4 1150.18   25.30
  -4  -2   4  331.07   14.30
   4  -2  -4  294.27   14.00
  -4  -2   4  341.27   13.40
  -4   2   4  308.17   13.50
   4   2  -4  333.07   13.60
  -4   2   4  293.37    8.10
  -4   2   4  311.67   11.30
   3  -2  -4  916.21   21.50
  -3  -2   4  955.80   25.30
   3  -2  -4  886.31   25.00
  -3  -2   4  961.30   26.30
  -3   2   4  917.01   22.40
   3   2  -4  937.01   25.70
  -3   2   4  866.11   24.50
   3   2  -4  914.51   25.50
  -3   2   4  898.91   21.30
   2  -2  -4   31.80    3.80
   2  -2  -4   37.10    4.60
  -2  -2   4   30.70    5.50
  -2   2   4   34.10    3.60
   2   2  -4   36.30    5.80
   2   2  -4   31.80    5.50
  -2   2   4   30.60    4.20
  -2   2   4   33.50    2.80
  -2   2   4   37.10    3.30
  -1  -2   4 2102.39   49.90
   1  -2  -4 2091.99   48.30
  -1  -2   4 2221.28   50.79
  -1   2   4 2067.29   48.10
  -1   2   4 2056.19   45.50
   1   2  -4 2096.99   50.19
   1   2  -4 2129.79   49.99
  -1   2   4 2079.49   46.60
   0  -2   4    8.80    4.00
   0  -2  -4    8.00    4.30
   0  -2   4   -0.20    5.20
   0  -2  -4   10.20    1.90
   0  -2  -4    9.10    2.30
   0   2  -4    7.40    4.90
   0   2   4    7.40    1.80
   0   2  -4    3.80    4.60
   0   2   4    3.70    3.50
   0   2   4    9.00    2.30
  -1  -2  -4 3008.30   67.09
  -1  -2  -4 3103.99   70.69
   1  -2   4 2931.21   71.19
   1  -2   4 3137.39   70.39
  -1  -2  -4 3064.49   66.59
  -1   2  -4 3078.39   70.59
   1   2   4 2973.00   66.59
   1   2   4 3105.49   70.19
  -1   2  -4 3054.29   71.39
   2  -2   4 1865.11   45.10
  -2  -2  -4 1826.62   42.80
  -2  -2  -4 1813.32   42.30
   2  -2   4 1741.83   46.40
  -2  -2  -4 1865.61   46.10
   2   2   4 1797.02   42.10
   2   2   4 1786.12   42.40
  -2   2  -4 1769.92   44.90
   3  -2   4   21.30    7.20
  -3  -2  -4    9.60    3.90
  -3  -2  -4   18.40    5.00
  -3  -2  -4   11.10    6.00
  -3   2  -4   14.00    6.00
   3   2   4   12.60    4.40
  -4  -2  -4  188.48   13.70
   4  -2   4  202.08   14.70
   4   2   4  183.78   11.10
  -4   2  -4  186.48   12.20
  -5  -2  -4 1751.22   48.00
   5  -2   4 1579.54   49.50
   5   2   4 1818.62   46.10
  -5   2  -4 1716.23   45.90
  -6  -2  -4    1.90    7.90
   6  -2   4    4.50    9.30
  -6   2  -4   10.70    7.10
   6   2   4   13.10    7.20
   7  -2   4  106.69   15.40
  -7  -2  -4   89.19   13.40
   7   2   4   86.69   11.80
  -7   2  -4   98.19   11.80
   8  -2   4  -11.50    9.50
  -8  -2  -4   -5.20    9.90
  -8   2  -4   -6.40    8.00
   8   2   4   -3.50    8.00
  -9  -2  -4  797.32   34.70
   9  -2   4  762.02   36.10
  -9   2  -4  761.02   30.50
   9   2   4  795.82   33.30
  10  -2   4   28.60   14.10
 -10  -2  -4   15.50   11.90
  10   2   4   20.90   12.20
 -10   2  -4   21.70   11.20
  12  -3  -4   35.00   16.60
  12   3  -4   34.20   14.20
  12   3  -4   36.60   14.20
  11  -3  -4  436.46   28.60
  11   3  -4  436.36   27.80
  11   3  -4  477.15   28.00
  10  -3  -4   87.89   15.40
  10   3  -4   83.19   13.80
  10   3  -4   80.09   14.20
   9  -3  -4    6.30   10.10
   9   3  -4   -3.60    8.20
  -9   3   4    4.90    4.50
   9   3  -4   -3.50    8.40
   8  -3  -4  551.44   25.60
   8   3  -4  519.35   24.90
  -8   3   4  545.25   13.00
   8   3  -4  544.15   24.50
   7  -3  -4  225.38   17.10
   7   3  -4  247.48   15.90
  -6  -3   4 1657.63   45.50
   6  -3  -4 1689.23   47.20
   6   3  -4 1693.33   46.10
  -5  -3   4   15.40    6.00
   5  -3  -4   20.30    6.60
  -5   3   4   26.60    5.30
   5   3  -4   18.20    6.20
  -4  -3   4   -2.00    5.10
   4  -3  -4    0.70    4.50
   4   3  -4   -1.10    5.00
  -4   3   4   -1.40    4.10
  -3  -3   4   42.30    6.40
   3  -3  -4   18.70    2.70
  -3  -3   4   34.30    6.40
   3  -3  -4   20.80    4.90
   3   3  -4   26.50    6.30
  -3   3   4   25.60    4.70
   2  -3  -4 2781.32   62.49
  -2  -3   4 2840.32   66.59
   2  -3  -4 2826.02   63.19
  -2   3   4 2910.11   63.19
   2   3  -4 2748.23   66.29
   1  -3  -4   54.69    5.50
  -1  -3   4   57.39    7.20
  -1  -3   4   55.29    6.60
  -1   3   4   64.89    4.40
  -1   3   4   53.59    3.90
   1   3  -4   49.60    7.40
   0  -3  -4  850.01   24.20
   0  -3   4  896.51   25.00
   0  -3   4  835.22   25.70
   0   3   4  852.11   20.70
  -1  -3  -4  920.21   22.10
   1  -3   4  881.41   28.20
  -1  -3  -4  940.11   23.20
   1  -3   4  961.20   26.60
  -1  -3  -4  978.80   27.30
   1   3   4  929.11   23.20
  -1   3  -4  906.41   27.00
   2  -3   4 1560.24   40.50
  -2  -3  -4 1498.15   35.30
  -2  -3  -4 1510.55   35.90
   2  -3   4 1465.55   40.50
  -2  -3  -4 1445.76   39.70
   2   3   4 1477.35   36.00
  -2   3  -4 1444.96   38.60
   2   3   4 1434.96   33.70
  -3  -3  -4  365.16   13.50
  -3  -3  -4  346.17   13.10
  -3  -3  -4  356.16   16.60
   3  -3   4  361.76   17.40
   3   3   4  344.67   12.10
  -3   3  -4  346.57   15.30
   3   3   4  342.47   13.70
  -4  -3  -4  866.51   28.80
   4  -3   4  856.91   29.10
  -4   3  -4  796.02   26.30
   4   3   4  833.82   24.10
   4   3   4  859.21   25.70
  -5  -3  -4  152.18   14.50
   5   3   4  146.39   10.80
   5   3   4  135.39   11.30
  -5   3  -4  155.18   12.30
   6  -3   4   -4.90    9.80
  -6  -3  -4   -2.70    8.10
  -6   3  -4    7.10    7.30
   6   3   4   11.00    6.50
   7  -3   4  182.48   18.80
  -7  -3  -4  199.18   17.70
  -7   3  -4  170.68   14.30
   7   3   4  217.48   15.30
   8  -3   4  260.87   22.60
  -8  -3  -4  254.67   21.40
  -8   3  -4  266.47   18.10
   8   3   4  244.58   18.40
   9  -3   4  231.48   23.40
  -9  -3  -4  236.58   22.40
   9   3   4  251.37   20.50
  -9   3  -4  243.78   19.00
 -10  -3  -4   23.00   14.70
  10  -3   4   46.50   16.60
  10   3   4    6.30   11.10
 -10   3  -4    4.70   10.30
  12  -4  -4   43.80   17.40
  12   4  -4   56.19   16.70
  11  -4  -4   18.60   13.20
  11   4  -4   42.30   14.50
  10  -4  -4  124.09   18.30
  10   4  -4  113.99   16.60
  -9  -4   4    5.50    8.50
   9  -4  -4    7.40   10.70
   9   4  -4   13.30   10.40
   8  -4  -4  805.62   33.30
  -8  -4   4  850.01   30.90
   8   4  -4  855.81   32.30
  -7  -4   4   14.70    7.40
   7  -4  -4   12.30    8.70
   7   4  -4   16.30    8.20
   6  -4  -4  668.33   25.90
  -6  -4   4  662.73   24.90
   6   4  -4  667.43   25.20
   5  -4  -4    3.80    6.00
  -5  -4   4    6.80    6.50
   5   4  -4    8.60    7.00
  -4  -4   4 3469.85   81.39
   4  -4  -4 3441.06   80.39
  -4   4   4 3367.86   76.99
   4   4  -4 3446.06   81.79
  -3  -4   4  437.76   17.20
   3  -4  -4  444.06   15.50
   3  -4  -4  393.46   11.60
   3   4  -4  438.96   17.80
  -3   4   4  406.56   12.60
   2  -4  -4  124.59    7.30
  -2  -4   4  158.38   10.80
   2  -4  -4  132.89    7.50
   2   4  -4  165.68   11.90
  -2   4   4  130.29    5.10
  -1  -4   4    3.90    5.10
   1  -4  -4    5.30    2.20
   1  -4  -4    3.60    3.90
   1   4  -4    1.60    5.50
  -1   4   4    5.90    3.20
   0  -4  -4 2880.21   67.69
   0  -4   4 2947.91   70.09
   0   4   4 2872.51   64.69
  -1  -4  -4   36.40    2.80
  -1  -4  -4   38.50    7.10
  -1  -4  -4   37.40    4.90
   1  -4   4   48.10    8.00
  -1  -4  -4   38.80    3.10
   1   4   4   32.70    4.70
  -2  -4  -4 2858.11   68.89
  -2  -4  -4 2738.03   64.59
   2  -4   4 2849.71   69.99
  -2  -4  -4 2823.32   62.69
  -2   4  -4 2849.31   67.79
   2   4   4 2816.52   64.89
   3  -4   4    4.10    6.90
  -3  -4  -4    1.80    6.20
  -3  -4  -4   -0.20    3.70
  -3  -4  -4    1.30    3.90
   3   4   4    1.00    2.60
  -3   4  -4   -2.40    5.50
   3   4   4    6.80    4.90
   4  -4   4   67.29   10.60
  -4  -4  -4   70.39   10.40
   4   4   4   87.79    8.90
  -4   4  -4   57.29    8.40
   4   4   4   76.09    6.60
  -5  -4  -4   -3.70    7.70
   5   4   4   -1.30    6.10
  -5   4  -4    4.90    6.30
   5   4   4    0.30    4.60
  -6  -4  -4 1181.58   40.40
   6  -4   4 1219.18   44.70
   6   4   4 1202.08   34.80
  -6   4  -4 1197.58   36.40
   6   4   4 1279.47   37.60
   7  -4   4   53.69   14.50
  -7  -4  -4   78.89   14.20
   7   4   4   73.49   10.00
  -7   4  -4   65.39   10.40
  -8  -4  -4   18.60   12.60
   8  -4   4    6.60   11.70
   8   4   4   15.10    8.40
  -8   4  -4    6.30    8.50
  -9  -4  -4   33.60   14.60
   9  -4   4   33.10   15.90
   9   4   4   44.70   15.70
  -9   4  -4   34.40   10.80
 -11  -5   4  330.67   25.00
  11  -5  -4  333.97   28.70
  11   5  -4  399.66   27.20
 -10  -5   4  153.48   17.10
  10  -5  -4  142.79   18.90
  10   5  -4  136.99   17.60
  -9  -5   4   33.70   11.10
   9  -5  -4   34.80   12.20
   9   5  -4   15.30   11.20
   8  -5  -4   -0.90    9.50
  -8  -5   4    0.90    8.60
   8   5  -4    0.90    8.80
   7  -5  -4  161.98   15.90
  -7  -5   4  154.58   14.40
   7   5  -4  120.99   13.80
  -6  -5   4  237.48   16.00
   6  -5  -4  225.38   16.40
   6   5  -4  247.08   17.50
   5  -5  -4  389.86   18.60
  -5  -5   4  395.36   19.00
   5   5  -4  393.36   19.30
   4  -5  -4    3.30    5.40
  -4  -5   4    1.90    6.20
   4  -5  -4    7.40    1.80
  -4   5   4    9.00    4.20
   4   5  -4    1.20    7.10
   3  -5  -4  457.05   13.70
   3  -5  -4  482.65   16.90
  -3  -5   4  450.45   18.70
   3   5  -4  464.35   20.00
  -3   5   4  458.85   14.00
  -2  -5   4  191.68   13.30
   2  -5  -4  174.68    9.20
   2  -5  -4  169.48    8.80
  -2   5   4  179.68    6.10
   2   5  -4  190.08   13.30
  -1  -5   4  425.46   18.50
   1  -5  -4  400.36   15.40
   1  -5  -4  409.76   11.60
   1   5  -4  428.86   19.40
  -1   5   4  409.96   14.50
   0  -5  -4   10.50    5.50
   0  -5   4   18.90    7.00
   0   5   4    4.20    4.00
  -1  -5  -4  319.37   15.70
   1  -5   4  374.96   18.20
  -1  -5  -4  314.67    8.20
  -1  -5  -4  306.27    8.10
   1   5   4  320.67   13.00
  -2  -5  -4  236.88   11.70
   2  -5   4  267.37   16.90
  -2  -5  -4  240.68    8.80
  -2  -5  -4  230.38   14.40
   2   5   4  253.77   12.20
  -3  -5  -4  772.22   27.70
   3  -5   4  755.42   29.00
   3   5   4  787.12   24.50
  -4  -5  -4   13.70    8.80
   4  -5   4    7.70    8.40
   4   5   4   -1.00    5.70
  -4   5  -4    5.70    6.40
  -5  -5  -4   18.90   10.50
   5  -5   4   22.40   10.00
   5   5   4   25.90    7.90
  -5   5  -4   23.40    7.80
   6  -5   4   42.10   14.30
  -6  -5  -4   51.29   12.60
  -6   5  -4   63.79   10.10
   6   5   4   61.79   10.50
   6   5   4   48.90    7.60
   7  -5   4  601.84   33.80
  -7  -5  -4  583.94   29.30
  -7   5  -4  584.64   24.20
   7   5   4  600.54   26.10
   8  -5   4  295.17   27.10
  -8  -5  -4  335.77   24.90
  -8   5  -4  311.17   19.20
   8   5   4  391.86   23.00
   9  -5   4  354.16   28.90
  -9  -5  -4  208.98   23.50
 -11  -6   4  148.79   18.50
  11  -6  -4  135.29   21.40
  11   6  -4  157.18   20.40
 -10  -6   4    6.90   11.60
  10  -6  -4   21.40   13.30
  10   6  -4   12.10   13.30
   9  -6  -4  454.35   28.70
  -9  -6   4  467.25   24.70
   9   6  -4  495.65   27.60
  -8  -6   4    8.40    9.00
   8  -6  -4    5.10    9.70
   8   6  -4    9.80   10.20
   7  -6  -4   22.50   10.00
  -7  -6   4   20.40    9.00
   7   6  -4   13.60    9.80
  -6  -6   4   16.70    8.10
   6  -6  -4   18.10    8.40
   6   6  -4   27.30   10.40
   5  -6  -4 1652.43   47.10
  -5  -6   4 1678.63   47.40
   5   6  -4 1689.13   49.30
  -4  -6   4  225.08   15.60
   4  -6  -4  241.58    8.40
   4  -6  -4  244.58   14.50
  -4   6   4  244.88   11.60
   4   6  -4  258.17   18.10
   3  -6  -4  729.03   23.20
   3  -6  -4  724.13   20.30
  -3  -6   4  751.72   26.30
   3   6  -4  763.62   28.50
  -3   6   4  690.43   19.60
   2  -6  -4   39.60    5.60
   2  -6  -4   43.10    6.40
  -2  -6   4   21.00    7.80
   2   6  -4   34.00    9.30
  -2   6   4   45.40    3.50
  -2   6   4   46.80    7.10
   1  -6  -4  125.59    9.90
  -1  -6   4   98.99   11.20
   1  -6  -4  116.19    6.30
   1   6  -4   85.39   11.20
  -1   6   4  113.59    9.30
   0  -6  -4  197.88   12.70
   0  -6   4  152.88   13.30
   0   6   4  170.88   10.70
   1  -6   4 1830.72   51.19
  -1  -6  -4 1857.61   49.40
   1   6   4 1887.31   47.00
   2  -6   4   35.90    9.00
  -2  -6  -4   27.60    3.70
  -2  -6  -4   19.30    8.80
   2   6   4   29.60    6.50
   3  -6   4  131.69   14.80
  -3  -6  -4  136.29    8.30
  -3  -6  -4  151.08   15.00
   3   6   4  126.49   11.10
   4  -6   4   34.80   11.30
  -4  -6  -4   10.60    9.30
  -4  -6  -4   27.40    5.60
   4   6   4   21.60    7.50
  -5  -6  -4 1260.17   42.20
   5  -6   4 1203.98   42.20
   5   6   4 1271.87   38.50
  -6  -6  -4   20.40   12.60
   6  -6   4   23.10   13.40
   6   6   4   18.40    8.90
   7  -6   4  205.08   23.90
  -7  -6  -4  220.88   21.90
   7   6   4  194.78   17.30
   8  -6   4    5.20   14.40
  -8  -6  -4  -15.10   11.20
   8   6   4    1.10   10.10
 -10  -7   4  475.05   27.00
  10  -7  -4  520.45   33.50
  10   7  -4  542.35   33.30
  -9  -7   4   21.50   11.40
   9  -7  -4   27.60   13.00
   9   7  -4    7.10   13.20
   8  -7  -4   66.79   14.60
  -8  -7   4   60.19   11.90
   8   7  -4   90.29   16.10
   7  -7  -4   28.40   11.10
  -7  -7   4   33.90   11.10
   7   7  -4   24.50   11.60
   6  -7  -4  625.14   27.70
  -6  -7   4  662.23   27.50
   6   7  -4  649.34   29.40
   5  -7  -4   63.49   10.30
  -5  -7   4   56.39   10.40
   5   7  -4   51.29   12.20
   4  -7  -4   13.90    4.00
  -4  -7   4   13.40    8.20
   4  -7  -4   14.90    7.30
   4   7  -4   14.80    9.20
   3  -7  -4  537.45   20.10
   3  -7  -4  510.95   17.50
  -3  -7   4  543.35   23.30
   3   7  -4  611.14   26.90
   2  -7  -4  327.27   13.60
  -2  -7   4  362.56   19.10
   2  -7  -4  305.57   14.30
  -2   7   4  312.27   15.70
  -2   7   4  322.97   10.80
   2   7  -4  337.17   20.00
   1  -7  -4  109.99    7.00
  -1  -7   4  113.19   12.40
   1  -7  -4   99.39   10.40
   1   7  -4   90.59   13.10
  -1   7   4  119.79   10.60
   0  -7   4   -0.40    7.30
   0  -7  -4    8.10    7.00
   0   7  -4    2.50    9.00
   0   7   4    9.00    5.90
   1  -7   4   19.90    9.60
  -1  -7  -4   12.00    8.30
   1   7   4   14.70    6.80
   2  -7   4  900.91   32.20
  -2  -7  -4  840.32   31.00
  -2  -7  -4  843.32   21.00
   2   7   4  838.72   27.50
  -3  -7  -4  166.78   16.00
   3  -7   4  178.18   16.70
  -3  -7  -4  203.88    9.60
   3   7   4  199.28   14.70
   4  -7   4  110.59   14.60
  -4  -7  -4   94.59   15.20
  -4  -7  -4   98.59   10.50
   4   7   4   77.29   11.20
  -5  -7  -4   70.79   14.80
   5  -7   4   46.10   12.70
   5   7   4   86.19   11.80
  -6  -7  -4  365.56   25.20
   6  -7   4  384.06   29.90
   6   7   4  392.06   22.10
   7  -7   4   17.10   15.60
  -7  -7  -4   -4.50   13.80
   7   7   4   12.30   10.70
   9  -8  -4    1.00   12.80
   8  -8  -4  209.78   21.10
  -8  -8   4  221.98   19.60
   8   8  -4  183.08   21.30
  -7  -8   4   30.00   11.30
   7  -8  -4   29.50   12.20
   7   8  -4   23.20   13.80
   6  -8  -4   97.49   14.20
  -6  -8   4   86.59   13.40
   6   8  -4  106.69   16.10
  -5  -8   4  174.18   16.50
   5  -8  -4  202.78   16.10
   5   8  -4  165.98   17.90
  -4  -8   4  724.93   28.90
   4  -8  -4  718.43   27.00
   4   8  -4  754.02   33.30
   3  -8  -4  175.88   11.60
  -3  -8   4  199.68   16.60
   3  -8  -4  179.68   13.20
  -3   8   4  179.48   14.90
   3   8  -4  138.79   16.80
   2  -8  -4   81.29    8.20
  -2  -8   4   65.79   11.40
   2  -8  -4   84.79    9.60
   2   8  -4   60.29   13.00
  -2   8   4   56.79    9.50
  -1  -8   4    9.60    8.70
   1  -8  -4   19.60    7.70
   1   8  -4   -7.70   10.20
  -1   8   4   14.00    7.50
   0  -8   4  908.11   32.90
   0  -8  -4  832.62   29.80
   0   8  -4  852.61   34.10
   0   8   4  857.51   29.00
  -1  -8  -4  360.36   21.10
   1  -8   4  378.16   22.10
  -1   8  -4  351.06   23.10
   1   8   4  372.46   18.80
   2  -8   4  131.59   15.40
  -2  -8  -4  152.28   16.10
   2   8   4  125.89   12.40
  -3  -8  -4   95.59   14.90
   3  -8   4   83.79   14.20
   3   8   4  117.79   12.80
  -4  -8  -4   85.29   14.60
   4  -8   4  114.49   16.80
   4   8   4   84.79   12.00
   5  -8   4   15.40   12.30
  -5  -8  -4   -8.40   10.90
   5   8   4    1.50    9.30
   6  -8   4  386.26   29.50
  -6  -8  -4  357.06   27.60
   6   8   4  385.06   24.10
   7  -9  -4  165.78   18.70
  -7  -9   4  169.18   17.70
   7   9  -4  176.48   22.00
  -6  -9   4   29.90   11.70
   6  -9  -4   28.90   11.70
   6   9  -4   24.30   14.30
   5  -9  -4   34.50   10.50
  -5  -9   4   32.10   11.40
   5   9  -4   45.60   15.00
  -4  -9   4   37.00   11.20
   4   9  -4   39.20   13.40
  -3  -9   4  223.08   18.90
  -3   9   4  245.58   17.80
   3   9  -4  259.47   23.10
   2  -9  -4  474.45   20.30
  -2  -9   4  510.45   25.10
   2   9  -4  460.45   28.80
  -2   9   4  437.16   21.60
   1  -9  -4  349.67   19.00
  -1  -9   4  350.06   22.80
  -1   9   4  349.27   19.70
   1   9  -4  390.76   25.30
   0  -9  -4  483.35   23.90
   0  -9   4  492.05   26.00
   0   9   4  490.35   23.10
   0   9  -4  571.04   30.70
  -1  -9  -4   39.20   11.30
   1  -9   4   18.40   11.20
   1   9   4   40.20   10.30
  -1   9  -4   25.50   13.40
  -2  -9  -4   39.60   12.80
   2  -9   4   38.70   12.40
   2   9   4   49.30   10.40
   3  -9   4  461.45   27.50
  -3  -9  -4  495.25   27.90
   3   9   4  505.15   24.80
  -4  -9  -4  179.18   20.50
   4  -9   4  143.39   17.70
   4   9   4  154.98   16.40
  -5  -9  -4   89.69   18.00
   5  -9   4   62.59   17.70
   5   9   4   51.59   12.70
  -5 -10   4  100.49   15.40
   5  10  -4   89.79   17.80
  -4 -10   4  145.99   16.90
   4  10  -4  157.38   21.30
  -4  10   4  142.79   16.10
  -3 -10   4    0.80   10.50
  -3  10   4   10.60    9.90
   3  10  -4    9.60   13.60
  -2 -10   4  -10.20   10.00
   2  10  -4   -0.90   13.20
  -2  10   4    0.90    9.30
  -1 -10   4   48.80   13.00
   1  10  -4   29.00   13.80
  -1  10   4   28.00   11.00
   0 -10  -4   97.99   14.20
   0 -10   4  109.79   15.50
   0  10  -4  106.79   18.10
   0  10   4   98.59   13.70
   1 -10   4   59.39   14.00
  -1 -10  -4   50.99   13.40
   1  10   4   45.50   11.80
  -1  10  -4   39.20   15.40
  -2 -10  -4   40.90   14.00
   2 -10   4   71.99   14.70
  -2  10  -4   54.79   15.70
   2  10   4   54.09   12.30
  13   0  -5  104.59   19.10
  12   0  -5   -4.10   11.60
 -12   0   5   -6.00    7.50
 -11   0   5   18.70    7.90
  11   0  -5   18.60   12.00
  10   0  -5   -8.10    8.90
   9   0  -5 1069.29   36.00
   9   0  -5 1117.69   40.20
   8   0  -5    3.40    8.10
   8   0  -5   -0.40    6.90
   7   0  -5   71.29   10.70
   7   0  -5   81.99    9.60
   6   0  -5   -3.10    4.60
   6   0  -5   -4.80    6.10
  -5   0   5 4634.54  102.09
   5   0  -5 4586.34  106.09
   5   0  -5 4527.05  102.39
   4   0  -5   -0.60    5.70
   4   0  -5   -3.30    3.60
  -4   0   5   -3.70    4.00
  -4   0   5   -4.60    5.40
  -4   0   5   -3.20    3.30
  -4   0   5   -2.80    3.10
  -3   0   5 8082.89  172.78
  -3   0   5 8038.90  169.28
  -3   0   5 7835.92  170.48
   3   0  -5 7827.72  169.28
  -3   0   5 7851.81  171.08
   2   0  -5   -2.20    3.80
  -2   0   5   -2.50    2.30
   2   0  -5   -2.20    2.40
  -2   0   5    3.00    3.90
  -2   0   5    3.10    3.60
   2   0  -5    5.90    3.70
   1   0  -5  140.39    6.30
   1   0  -5  143.19    8.80
   1   0  -5  153.88    8.50
  -1   0   5  143.19    8.20
   0   0  -5    4.60    4.60
   0   0   5   -1.30    3.40
   0   0   5   -0.40    4.20
   0   0  -5   -5.00    3.50
   1   0   5 4831.12  107.19
   1   0   5 4804.42  107.79
  -1   0  -5 4770.02  107.09
  -1   0  -5 4875.61  108.29
  -2   0  -5    1.40    5.60
   2   0   5   -3.00    5.30
  -2   0  -5   -1.50    5.00
  -3   0  -5 1070.99   31.90
   4   0   5   -9.10    5.40
  -4   0  -5    0.80    6.60
   5   0   5  233.18   15.70
  -5   0  -5  273.17   16.50
  -6   0  -5    4.40    8.30
   6   0   5    0.40    8.00
  -7   0  -5  217.98   17.00
   7   0   5  240.58   19.60
  -8   0  -5    2.00   10.30
   8   0   5    0.40   10.00
  -9   0  -5  598.44   30.10
   9   0   5  616.84   30.90
 -10   0  -5   -8.00   11.50
  10   0   5   20.60   12.60
  13  -1  -5   47.30   17.40
 -13  -1   5   71.59   13.90
  13   1  -5   62.79   17.50
  12  -1  -5  141.59   21.00
 -12  -1   5  130.89   14.90
  12   1  -5  134.09   20.20
  11  -1  -5  398.46   26.50
 -11   1   5  417.26   17.80
  11   1  -5  415.66   27.00
  10  -1  -5  288.17   22.80
 -10   1   5  292.27   14.00
  10   1  -5  256.27   21.20
  10   1  -5  248.18   18.70
   9  -1  -5   14.00    9.20
   9   1  -5   13.80    9.60
   9   1  -5   20.20    9.10
   8  -1  -5  113.29   13.70
   8   1  -5   93.59   12.60
   8   1  -5   78.79   10.60
   7  -1  -5  819.52   30.10
   7   1  -5  875.81   28.20
   7   1  -5  812.52   30.00
   6  -1  -5   37.20    7.90
   6   1  -5   46.50    8.80
   6   1  -5   44.30    7.10
   5  -1  -5  143.79   11.20
  -5  -1   5  167.68    9.40
   5  -1  -5  149.88    9.10
  -5  -1   5  170.88   10.60
   5   1  -5  178.38   10.80
  -5   1   5  147.59    6.90
  -5   1   5  134.59    8.40
  -4  -1   5   65.09    6.50
  -4  -1   5   66.79    7.60
   4  -1  -5   58.19    7.80
   4  -1  -5   57.99    5.40
  -4   1   5   59.19    4.70
   4   1  -5   53.29    6.30
  -4   1   5   71.99    5.60
  -4   1   5   59.89    7.40
  -3  -1   5 1853.71   41.80
  -3  -1   5 1727.43   42.40
  -3  -1   5 1733.53   44.60
   3  -1  -5 1702.13   40.70
  -3  -1   5 1670.93   42.70
   3  -1  -5 1734.43   39.40
  -3   1   5 1746.13   39.30
  -3   1   5 1742.43   42.60
   3   1  -5 1742.03   41.70
   3   1  -5 1737.23   42.70
  -3   1   5 1758.92   41.30
  -3   1   5 1740.73   40.40
  -2  -1   5  369.36   13.80
   2  -1  -5  397.66   13.30
  -2  -1   5  381.36   14.60
   2  -1  -5  413.36   10.10
   2  -1  -5  383.96   12.30
   2   1  -5  379.66   14.20
   2   1  -5  404.56   14.60
  -2   1   5  422.26   10.10
  -2   1   5  425.06   12.60
  -2   1   5  414.46   13.00
  -2   1   5  408.06   13.70
   2   1  -5  371.76   13.00
   1  -1  -5  473.85   10.70
   1  -1  -5  454.35   13.70
  -1  -1   5  461.55   16.30
   1  -1  -5  484.15   15.80
  -1   1   5  462.15   14.90
   1   1  -5  476.05   16.60
  -1   1   5  462.55   13.90
   1   1  -5  474.45   15.90
   0  -1  -5   50.79    3.60
   0  -1   5   50.19    6.20
   0  -1  -5   47.90    6.40
   0  -1   5   50.69    6.60
   0  -1  -5   47.80    5.10
   0   1  -5   54.39    6.50
   0   1   5   45.60    5.10
   0   1  -5   57.69    7.10
   0   1   5   50.69    5.90
  -1  -1  -5   79.29    8.30
   1  -1   5   86.89    8.80
   1  -1   5   79.99    8.10
  -1  -1  -5   86.89    6.80
  -1  -1  -5   74.89    5.20
  -1   1  -5   87.19    8.60
   1   1   5   82.99    7.60
  -1   1  -5   50.89    7.20
   1   1   5   76.59    6.60
  -2  -1  -5 3800.02   85.99
  -2  -1  -5 3795.92   84.19
  -2  -1  -5 3847.31   88.09
   2  -1   5 3843.72   88.19
  -2   1  -5 3690.23   87.59
  -3  -1  -5 1850.31   47.20
  -3  -1  -5 1839.82   43.60
   3  -1   5 1631.54   46.00
   3   1   5 1812.02   45.50
  -3   1  -5 1687.73   45.90
  -4  -1  -5  611.04   23.20
   4   1   5  604.24   22.30
  -4   1  -5  636.34   23.40
   5  -1   5   99.99   12.40
  -5  -1  -5  145.49   13.60
   5   1   5  131.39   12.10
  -5   1  -5  100.49   11.00
  -6  -1  -5  128.59   13.90
   6  -1   5  150.38   15.70
   6   1   5  143.39   13.50
  -6   1  -5  138.49   13.90
  -7  -1  -5  363.46   22.00
   7  -1   5  329.27   21.50
   7   1   5  319.67   20.80
  -7   1  -5  297.77   19.60
  -8  -1  -5  377.56   23.90
   8  -1   5  379.76   25.90
   8   1   5  361.66   23.20
  -8   1  -5  314.87   21.40
   9  -1   5  170.48   20.30
  -9  -1  -5  158.88   18.30
  -9   1  -5  149.99   17.30
   9   1   5  156.78   18.20
 -10  -1  -5  133.49   18.90
  10  -1   5  114.79   19.00
  10   1   5  114.09   18.10
 -10   1  -5  140.89   18.10
  13  -2  -5    0.70   12.60
 -13  -2   5   -1.00   10.90
  13   2  -5   14.10   15.20
  12  -2  -5    4.80   13.10
  12   2  -5   -2.60   11.80
  12   2  -5   14.80   12.40
  11  -2  -5    6.90   12.20
  11   2  -5   12.30   11.00
  11   2  -5   24.90   13.10
  10  -2  -5  242.38   20.80
  10   2  -5  272.57   21.00
  10   2  -5  255.17   22.60
 -10   2   5  252.07   11.80
   9  -2  -5   17.20    9.70
   9   2  -5    3.30    8.90
  -9   2   5    6.80    4.00
   9   2  -5   -5.70    9.20
   8  -2  -5  690.53   29.10
  -8   2   5  662.23   18.50
   8   2  -5  725.53   29.70
   8   2  -5  702.63   26.60
   7  -2  -5   10.20    7.30
  -7   2   5    5.10    2.60
   7   2  -5    4.40    6.60
   7   2  -5    8.20    8.40
  -6  -2   5   -4.80    5.40
   6  -2  -5    8.00    7.10
  -6   2   5    2.60    2.20
   6   2  -5   10.80    6.50
   5  -2  -5 1042.60   30.40
  -5  -2   5  920.21   29.30
  -5   2   5 1041.10   26.70
  -5   2   5 1002.70   23.20
   5   2  -5  941.91   28.80
  -4  -2   5 4009.60   91.79
  -4  -2   5 4049.29   90.79
   4  -2  -5 4003.20   91.79
   4   2  -5 3944.01   90.99
  -4   2   5 3968.80   87.79
  -4   2   5 4154.78   91.49
  -4   2   5 3892.01   86.19
   3  -2  -5 1090.09   29.20
  -3  -2   5 1156.28   29.70
   3  -2  -5 1099.19   26.90
  -3  -2   5 1031.70   30.20
  -3   2   5 1093.49   25.80
  -3   2   5 1108.99   27.00
  -3   2   5 1116.19   29.10
  -3   2   5 1137.09   26.50
   3   2  -5 1081.09   29.80
   2  -2  -5  393.96   13.00
  -2  -2   5  398.16   15.70
  -2  -2   5  393.66   14.90
  -2   2   5  377.76   12.80
  -2   2   5  379.36   12.40
   2   2  -5  371.36   14.00
  -2   2   5  388.46    9.10
  -2   2   5  381.26   11.20
  -1  -2   5   47.20    6.10
  -1  -2   5   34.50    6.30
   1  -2  -5   38.30    5.40
   1  -2  -5   37.30    3.30
   1   2  -5   44.30    6.80
  -1   2   5   37.30    3.50
  -1   2   5   33.90    4.00
   1   2  -5   38.00    7.30
  -1   2   5   42.80    5.30
   0  -2  -5 1475.45   32.70
   0  -2   5 1480.85   39.50
   0  -2  -5 1442.96   34.40
   0  -2   5 1549.45   38.80
   0  -2  -5 1519.85   38.30
   0   2  -5 1504.25   38.90
   0   2   5 1577.64   38.00
   0   2   5 1461.15   34.40
  -1  -2  -5   30.50    3.60
   1  -2   5   29.20    7.10
  -1  -2  -5   36.00    6.50
  -1  -2  -5   31.70    4.60
  -1   2  -5   36.90    6.70
   1   2   5   30.80    6.20
  -2  -2  -5  681.43   20.10
   2  -2   5  669.73   23.60
  -2  -2  -5  686.53   23.00
  -2  -2  -5  664.53   18.80
   2   2   5  686.73   19.60
  -2   2  -5  725.93   22.90
  -3  -2  -5  668.13   23.80
  -3  -2  -5  677.53   21.20
   3  -2   5  641.34   24.40
  -3  -2  -5  653.13   19.90
   3   2   5  658.23   20.50
  -3   2  -5  665.93   23.30
  -4  -2  -5  130.49   12.80
   4  -2   5  129.29   12.40
   4   2   5  134.69   10.40
  -4   2  -5  138.39   12.00
  -5  -2  -5   75.59   11.10
   5  -2   5   65.69   11.60
   5   2   5   61.29    8.60
  -5   2  -5   62.39    9.90
   6  -2   5 1179.88   41.80
  -6  -2  -5 1138.29   38.90
  -6   2  -5 1160.48   36.20
   6   2   5 1136.49   35.90
  -7  -2  -5  154.08   16.50
   7  -2   5  124.59   16.10
  -7   2  -5  117.69   13.50
   7   2   5  146.59   14.20
   8  -2   5   10.20   12.30
  -8  -2  -5    7.70   11.30
  -8   2  -5    9.40    9.70
   8   2   5    7.10    9.60
   9  -2   5  116.69   19.20
  -9  -2  -5   88.29   16.50
  -9   2  -5  122.39   15.80
   9   2   5  101.29   15.20
  10  -2   5  203.28   23.30
 -10  -2  -5  214.48   22.30
  10   2   5  264.87   23.00
 -10   2  -5  223.78   20.30
  12  -3  -5   55.89   16.50
  12   3  -5   80.69   17.10
  12   3  -5  126.79   18.90
  11  -3  -5  686.73   35.60
  11   3  -5  660.13   34.90
  11   3  -5  695.73   33.40
  10  -3  -5  125.49   16.90
  10   3  -5  110.49   15.80
  10   3  -5  124.39   16.80
   9  -3  -5   14.10   10.90
   9   3  -5   33.40   10.80
  -8  -3   5  538.25   23.30
   8  -3  -5  543.05   26.00
   8   3  -5  540.75   24.00
  -7  -3   5  296.87   17.40
   7  -3  -5  323.37   19.10
   7   3  -5  275.87   16.60
  -6  -3   5 1293.47   36.70
   6  -3  -5 1154.08   36.90
   6   3  -5 1247.38   36.50
  -5  -3   5   27.10    7.40
   5  -3  -5   23.10    7.20
   5   3  -5   38.10    7.80
  -5   3   5   22.90    4.70
  -4  -3   5   25.30    6.40
   4  -3  -5   18.70    5.50
   4  -3  -5   23.60    2.70
  -4   3   5   21.30    3.60
  -4   3   5   27.70    5.40
   4   3  -5   22.50    6.60
  -3  -3   5  576.84   20.50
   3  -3  -5  588.84   18.60
   3  -3  -5  580.04   16.00
  -3   3   5  612.54   15.90
  -3   3   5  612.64   18.30
   3   3  -5  591.24   20.30
   2  -3  -5 1210.28   29.40
   2  -3  -5 1182.78   29.80
  -2  -3   5 1229.48   33.40
  -2   3   5 1198.38   26.90
  -2   3   5 1214.78   29.20
  -2   3   5 1191.88   29.50
   2   3  -5 1129.29   32.60
   1  -3  -5  652.83   19.50
  -1  -3   5  640.14   21.70
  -1   3   5  635.04   15.00
   1   3  -5  643.54   21.80
  -1   3   5  653.43   16.00
   0  -3  -5 1147.19   25.60
   0  -3  -5 1160.08   31.30
   0  -3   5 1154.08   33.40
   0   3  -5 1187.08   32.80
   0   3   5 1138.29   26.40
   1  -3   5  533.35   20.80
  -1  -3  -5  508.35   18.70
  -1  -3  -5  492.35   14.00
  -1  -3  -5  507.05   14.10
   1   3   5  504.25   14.30
   1   3   5  500.25   12.30
  -1   3  -5  510.05   19.10
  -2  -3  -5  114.59    7.70
   2  -3   5  101.99   10.70
  -2  -3  -5  123.19   10.80
  -2  -3  -5  118.39    7.30
   2   3   5  123.99    7.60
   2   3   5  116.89    6.10
  -2   3  -5  105.89    9.70
  -3  -3  -5 2045.70   49.60
  -3  -3  -5 2041.90   49.70
  -3  -3  -5 2072.99   54.19
   3  -3   5 2038.00   55.09
  -3   3  -5 2127.39   53.49
   3   3   5 2051.39   48.40
   3   3   5 2082.69   49.99
  -4  -3  -5  236.38   16.60
   4   3   5  210.38   11.20
  -4   3  -5  212.38   14.30
  -5  -3  -5  239.98   17.00
  -5   3  -5  254.37   15.80
   5   3   5  199.08   12.50
  -6  -3  -5   46.80   11.30
   6  -3   5   51.19   12.70
  -6   3  -5   44.00   10.00
   6   3   5   55.19    9.00
   7  -3   5  338.27   24.10
  -7  -3  -5  290.87   22.80
   7   3   5  320.87   18.70
  -7   3  -5  360.26   19.90
  -8  -3  -5   57.29   14.80
   8  -3   5   47.30   14.50
   8   3   5   47.80   10.80
  -8   3  -5   50.79   11.80
  -9  -3  -5  257.57   23.50
   9  -3   5  251.57   25.00
   9   3   5  286.97   21.60
  -9   3  -5  278.97   20.80
 -12  -4   5   15.40   12.90
  12  -4  -5    7.90   13.60
  12   4  -5  -18.40   12.50
  11  -4  -5   12.40   12.80
 -11  -4   5   20.00   12.10
  11   4  -5   12.40   13.00
  10  -4  -5  138.69   18.30
 -10  -4   5  116.99   15.70
  10   4  -5   94.79   15.10
  -9  -4   5  584.84   27.10
   9  -4  -5  560.24   29.40
   9   4  -5  613.04   27.80
   8  -4  -5  172.38   16.60
  -8  -4   5  145.39   14.30
   8   4  -5  168.78   16.40
   7  -4  -5   77.99   11.10
  -7  -4   5   55.19    9.80
   7   4  -5   85.99   12.00
   6  -4  -5   69.59   10.00
  -6  -4   5   52.19    8.90
   6   4  -5   51.89    9.50
   5  -4  -5  513.15   20.90
  -5  -4   5  548.15   21.30
   5   4  -5  549.85   22.20
   4  -4  -5  274.07   13.40
   4  -4  -5  280.97    7.90
  -4  -4   5  275.87   14.90
  -4   4   5  260.57   12.90
  -4   4   5  265.27   10.40
   4   4  -5  253.37   14.80
   3  -4  -5  496.35   16.50
   3  -4  -5  477.25   14.20
  -3  -4   5  493.45   19.30
   3   4  -5  501.65   19.60
  -3   4   5  466.35   13.30
  -3   4   5  517.15   16.50
   2  -4  -5  700.33   20.20
  -2  -4   5  737.43   24.60
   2  -4  -5  689.83   19.00
   2   4  -5  713.53   24.20
  -1  -4   5 1219.48   34.70
   1  -4  -5 1181.68   31.70
   1   4  -5 1196.18   34.80
  -1   4   5 1154.28   28.00
   0  -4   5   29.30    7.50
   0  -4  -5   33.50    6.50
   0   4   5   39.10    4.10
  -1  -4  -5 1588.04   35.70
   1  -4   5 1670.03   45.10
  -1  -4  -5 1588.04   42.90
  -1  -4  -5 1638.24   38.40
   1   4   5 1601.34   38.20
  -2  -4  -5   71.29    9.60
  -2  -4  -5   80.69    6.70
  -2  -4  -5   82.49    6.00
   2  -4   5   78.09   10.40
   2   4   5   68.09    6.60
  -2   4  -5   89.79   10.10
  -3  -4  -5    2.90    4.40
  -3  -4  -5    5.90    7.50
  -3  -4  -5   -4.40    3.80
   3  -4   5    0.40    7.30
   3   4   5    1.60    2.80
  -3   4  -5   -6.40    6.10
   3   4   5    2.30    4.70
  -4  -4  -5   96.39   12.60
   4  -4   5  121.89   14.20
   4   4   5   94.49    9.00
   4   4   5   82.99    7.30
  -4   4  -5   89.59   10.70
  -5  -4  -5 1283.37   42.10
   5  -4   5 1273.47   42.10
   5   4   5 1256.57   36.90
   5   4   5 1296.17   34.40
  -5   4  -5 1275.27   38.50
   6  -4   5    9.70   11.00
  -6  -4  -5   25.90   10.80
   6   4   5   23.60    6.90
  -6   4  -5   17.00    8.80
   7  -4   5  680.53   34.40
  -7  -4  -5  688.73   31.60
  -7   4  -5  696.63   28.00
   7   4   5  675.53   25.50
   8  -4   5    0.20   12.80
  -8  -4  -5   -5.80   11.40
  -8   4  -5   -5.80    8.80
   9  -4   5   51.39   17.50
  -9  -4  -5   80.49   18.30
  -9   4  -5   63.39   13.00
  11  -5  -5  140.49   20.10
 -11  -5   5  195.28   20.40
  11   5  -5  164.48   19.80
  10  -5  -5   37.30   13.30
 -10  -5   5   30.60   11.50
  10   5  -5   29.00   12.20
  -9  -5   5  103.19   14.70
   9  -5  -5   88.99   15.10
   9   5  -5   60.09   14.10
  -8  -5   5   74.99   11.70
   8  -5  -5   86.89   13.80
   8   5  -5   66.79   13.40
  -7  -5   5  968.80   33.70
   7  -5  -5  940.31   34.20
   7   5  -5  977.10   34.60
  -6  -5   5 1659.83   47.40
   6  -5  -5 1619.44   47.00
   6   5  -5 1661.23   48.00
   5  -5  -5  578.54   22.30
  -5  -5   5  614.04   24.30
   5   5  -5  584.34   24.30
  -5   5   5  602.74   20.20
   4  -5  -5   10.30    2.60
  -4  -5   5    5.80    7.20
   4  -5  -5    8.40    5.60
  -4   5   5    6.10    3.90
   4   5  -5   10.70    7.80
  -3  -5   5  412.86   19.40
   3  -5  -5  429.76   13.70
   3  -5  -5  425.76   15.40
   3   5  -5  427.46   20.40
  -3   5   5  430.56   12.00
   2  -5  -5 1050.09   27.80
  -2  -5   5 1016.70   32.40
   2  -5  -5 1032.50   25.70
   2   5  -5  994.70   32.60
  -2   5   5 1031.90   26.80
   1  -5  -5 1495.05   39.10
  -1  -5   5 1508.15   42.50
   1   5  -5 1525.65   43.50
  -1   5   5 1488.85   36.40
   0  -5   5  592.84   22.70
   0  -5  -5  533.25   20.10
   0   5   5  540.05   16.60
   1  -5   5  285.57   17.80
  -1  -5  -5  284.77   15.60
   1   5   5  275.87   11.60
  -2  -5  -5  255.37    9.30
  -2  -5  -5  252.97   15.40
  -2  -5  -5  269.47   12.00
  -2  -5  -5  261.07    8.80
   2  -5   5  249.28   17.80
   2   5   5  260.87   12.20
   3  -5   5  256.97   19.20
  -3  -5  -5  304.77   12.20
  -3  -5  -5  303.57   17.70
   3   5   5  304.07   14.30
   4  -5   5  800.72   31.80
  -4  -5  -5  749.42   30.50
   4   5   5  750.72   25.30
  -4   5  -5  768.02   27.50
   5  -5   5    8.50   10.50
  -5  -5  -5   -0.80    9.80
   5   5   5   -1.20    6.60
  -5   5  -5    0.70    7.50
   6  -5   5   57.09   15.10
  -6  -5  -5   53.89   13.60
   6   5   5   59.79   10.40
  -6   5  -5   62.69   10.80
   7  -5   5   92.89   17.40
  -7  -5  -5  126.29   18.30
  -7   5  -5  101.49   12.70
   8  -5   5  282.17   27.00
  -8  -5  -5  282.87   24.50
  -8   5  -5  262.57   19.80
 -11  -6   5   -6.20   11.70
  11  -6  -5    9.80   13.90
  11   6  -5    5.00   13.10
  10  -6  -5   13.00   13.00
 -10  -6   5   15.80   12.30
  10   6  -5   14.40   13.60
  -9  -6   5   -2.30   10.10
   9  -6  -5    1.30   10.10
   9   6  -5   -3.30   10.50
  -8  -6   5  248.38   19.80
   8  -6  -5  213.08   19.30
   8   6  -5  222.08   20.20
   7  -6  -5   15.70    9.40
  -7  -6   5   10.80    8.40
   7   6  -5   22.60   10.20
   6  -6  -5   67.59   10.80
  -6  -6   5   58.99   10.50
   6   6  -5   74.79   12.70
   5  -6  -5   36.20    8.10
  -5  -6   5   17.50    8.60
   5   6  -5   34.40    9.70
   4  -6  -5  214.68    8.40
  -4  -6   5  222.88   15.20
   4  -6  -5  232.68   13.50
   4   6  -5  238.28   17.00
  -4   6   5  228.28   10.20
   3  -6  -5    5.30    4.70
  -3  -6   5    1.90    7.50
   3  -6  -5    0.90    3.90
  -3   6   5   11.70    2.70
   3   6  -5    3.90    8.70
  -2  -6   5    7.40    7.50
   2  -6  -5   16.10    3.90
   2  -6  -5    9.90    5.10
  -2   6   5    8.70    4.80
   2   6  -5    6.20    7.80
   1  -6  -5  118.99   10.20
  -1  -6   5  138.99   13.40
  -1   6   5  113.39    9.00
   1   6  -5  149.59   14.70
   0  -6  -5 1690.03   46.00
   0  -6   5 1784.62   49.30
   0   6   5 1691.53   42.70
   1  -6   5   72.19   12.00
  -1  -6  -5   45.50    9.40
   1   6   5   56.69    7.10
  -2  -6  -5  187.28   14.80
  -2  -6  -5  207.38    7.00
   2  -6   5  200.08   17.10
  -2  -6  -5  191.48    6.70
   2   6   5  211.48   12.30
  -3  -6  -5   16.60    8.80
  -3  -6  -5   21.80    4.40
   3  -6   5   21.90    9.70
   3   6   5   22.10    6.90
  -4  -6  -5  483.75   24.50
   4  -6   5  445.26   24.60
  -4  -6  -5  465.65   16.40
   4   6   5  494.15   20.50
  -5  -6  -5   27.00   12.50
   5  -6   5   29.40   12.70
   5   6   5   28.50    8.80
  -6  -6  -5  524.15   28.30
   6  -6   5  494.55   30.50
   6   6   5  490.85   23.20
  -7  -6  -5    5.00   13.30
   7  -6   5    9.40   14.30
   7   6   5    3.90    9.30
  -7   6  -5   10.50    9.40
   8  -6   5   11.60   15.50
  -8  -6  -5   13.50   14.00
 -10  -7   5   23.20   13.50
  10  -7  -5   47.00   15.90
  10   7  -5   36.40   15.40
   9  -7  -5   24.50   13.50
  -9  -7   5   46.50   13.50
   9   7  -5   56.39   15.90
  -8  -7   5   54.69   12.10
   8  -7  -5   21.60   11.50
   8   7  -5   42.50   14.40
  -7  -7   5  846.02   33.70
   7  -7  -5  879.61   34.30
   7   7  -5  886.91   35.70
   6  -7  -5   14.80    9.10
  -6  -7   5   25.20   10.50
   6   7  -5   18.00   10.60
  -5  -7   5  388.76   21.50
   5  -7  -5  385.86   19.50
   5   7  -5  369.26   23.40
  -4  -7   5   52.29   10.40
   4  -7  -5   48.60    5.30
   4  -7  -5   65.79    8.90
   4   7  -5   40.20   11.10
  -3  -7   5  207.88   15.90
   3  -7  -5  240.48   11.80
   3  -7  -5  244.68   12.50
   3   7  -5  261.07   20.60
  -3   7   5  202.58   13.30
   2  -7  -5  109.89   10.00
   2  -7  -5  107.49    7.70
  -2  -7   5  150.98   14.90
   2   7  -5  129.69   15.50
  -2   7   5  131.39   10.80
   1  -7  -5 1686.13   45.10
  -1  -7   5 1677.43   49.10
   1   7  -5 1720.93   51.49
  -1   7   5 1627.24   43.30
   0  -7   5   84.69   11.90
   0  -7  -5   82.19   11.00
   0   7   5   81.79    8.60
   0   7  -5   73.59   13.50
   1  -7   5  165.88   16.10
  -1  -7  -5  129.49   13.20
   1   7   5  148.39   11.70
  -2  -7  -5  197.58   17.00
   2  -7   5  182.78   17.30
   2   7   5  184.38   13.00
   3  -7   5  256.57   20.00
  -3  -7  -5  256.47   19.10
   3   7   5  288.07   16.20
   4  -7   5   23.00   12.10
  -4  -7  -5   23.60   11.20
   4   7   5   24.20    8.30
   5  -7   5  117.29   17.10
  -5  -7  -5  104.09   16.70
   5   7   5   89.89   12.50
   6  -7   5   -6.40   14.40
  -6  -7  -5   -0.20   12.30
   6   7   5    8.40    9.40
  -7  -7  -5  125.99   20.20
   7  -7   5  104.29   21.00
   7   7   5   86.19   13.80
   8  -8  -5    7.60   11.80
  -8  -8   5  -12.50   10.50
   8   8  -5  -13.50   13.00
   7  -8  -5  194.58   18.80
  -7  -8   5  195.78   18.80
   7   8  -5  246.28   23.30
   6  -8  -5   -5.90    7.90
  -6  -8   5    7.70    9.90
   6   8  -5    4.40   12.00
   5  -8  -5  552.74   24.00
  -5  -8   5  548.95   26.40
   5   8  -5  563.34   30.00
   4  -8  -5   14.90    7.10
  -4  -8   5   15.40   10.10
   4   8  -5    6.20   11.60
  -3  -8   5  448.46   23.50
   3  -8  -5  458.85   19.20
   3  -8  -5  421.86   17.00
  -3   8   5  413.46   19.20
   3   8  -5  416.76   26.10
   2  -8  -5  166.78   13.00
  -2  -8   5  161.78   16.00
  -2   8   5  153.98   12.80
   2   8  -5  176.78   18.20
   1  -8  -5  347.87   18.20
  -1  -8   5  334.87   21.70
  -1   8   5  351.26   17.10
   1   8  -5  344.47   22.90
   0  -8   5  190.38   16.80
   0  -8  -5  160.48   14.70
   0   8  -5  175.08   17.80
   0   8   5  164.48   12.60
  -1  -8  -5  325.57   20.10
   1  -8   5  326.37   22.30
   1   8   5  342.07   17.30
   2  -8   5   -0.10   10.70
  -2  -8  -5   -7.90    9.30
   2   8   5   16.70    8.00
  -3  -8  -5   72.99   13.40
   3  -8   5   65.79   14.00
   3   8   5   51.99   10.20
  -4  -8  -5  304.67   22.90
   4  -8   5  281.57   23.70
   4   8   5  295.67   18.80
  -5  -8  -5  663.53   34.60
   5  -8   5  666.83   34.60
   5   8   5  698.73   29.00
  -6  -8  -5   86.89   18.10
   7  -9  -5   -5.00   11.20
  -7  -9   5   12.50   11.40
   7   9  -5   24.60   14.70
  -6  -9   5  178.78   18.60
   6   9  -5  213.98   23.10
  -5  -9   5  -12.20    9.50
   5   9  -5    4.80   13.00
  -4  -9   5    5.60   10.60
   4   9  -5   11.30   13.20
  -4   9   5    9.40    8.30
  -3  -9   5   37.60   11.80
  -3   9   5   15.90    8.50
   3   9  -5   21.10   12.60
   2  -9  -5  556.74   22.40
  -2  -9   5  521.65   25.70
  -2   9   5  470.15   22.20
   2   9  -5  556.14   29.80
   1  -9  -5    4.30    8.50
  -1  -9   5   11.40   10.60
   1   9  -5    1.70   12.90
  -1   9   5    4.30    7.80
   0  -9  -5  193.38   16.40
   0  -9   5  233.78   20.50
   0   9  -5  194.78   21.10
   0   9   5  189.08   15.00
   1  -9   5  125.59   16.20
  -1  -9  -5  117.79   14.90
  -1   9  -5  118.99   18.20
   1   9   5  117.99   12.70
  -2  -9  -5  206.68   19.10
   2  -9   5  205.48   20.20
   2   9   5  190.18   16.40
  -3  -9  -5  326.57   25.10
   3  -9   5  347.57   26.30
   4  -9   5  272.47   23.50
  -4  -9  -5  220.68   22.40
  -4 -10   5  589.54   30.00
   4  10  -5  610.74   35.60
  -3 -10   5   15.10   12.00
   3  10  -5   20.80   15.20
  -2 -10   5  140.39   17.40
   2  10  -5  131.59   19.30
  -1 -10   5    3.90   11.50
   1  10  -5    4.30   14.30
   0 -10   5  239.58   21.50
   0 -10  -5  274.37   21.20
   0  10  -5  241.58   24.20
   1 -10   5   62.89   15.30
  -1 -10  -5   86.29   15.00
  -1  10  -5   60.49   15.80
  13   0  -6   -4.90   12.80
 -12   0   6   60.59   12.70
  12   0  -6   40.00   14.50
  11   0  -6    4.20   10.70
  10   0  -6  769.82   34.80
   9   0  -6    0.30    7.60
   9   0  -6    6.20    9.40
   8   0  -6   29.00    9.70
   8   0  -6   40.90    9.20
   7   0  -6   -2.90    5.00
   7   0  -6   -9.60    6.60
   6   0  -6  654.43   21.40
   6   0  -6  635.54   25.20
  -5   0   6   -2.10    3.70
  -5   0   6    3.00    4.70
   5   0  -6    2.50    4.20
  -5   0   6    3.10    3.70
   4   0  -6  442.86   14.40
  -4   0   6  442.06   15.00
  -4   0   6  426.76   16.10
  -4   0   6  448.06   14.10
   3   0  -6    5.60    3.10
   3   0  -6    5.50    3.90
  -3   0   6    3.70    2.90
   3   0  -6   -1.60    4.20
  -3   0   6    5.10    3.80
  -3   0   6   -2.40    4.10
  -3   0   6    1.30    4.90
   2   0  -6  545.55   18.10
  -2   0   6  561.54   17.80
   2   0  -6  547.15   15.00
  -2   0   6  530.95   17.50
   2   0  -6  563.34   17.40
   1   0  -6   -3.00    5.00
   1   0  -6    0.00    2.80
   1   0  -6   -7.00    4.00
  -1   0   6   -2.10    3.60
  -1   0   6   -0.20    4.20
   0   0   6 7963.90  172.98
   0   0  -6 7987.40  172.78
   0   0  -6 7917.01  174.08
  -1   0  -6   -3.90    5.10
  -1   0  -6   -5.20    4.70
   1   0   6    7.90    5.50
   2   0   6  790.52   24.70
  -2   0  -6  736.63   25.10
   3   0   6    1.30    5.50
  -3   0  -6   -2.20    6.00
   4   0   6  535.05   22.50
  -4   0  -6  504.25   21.70
   5   0   6    1.90    8.10
  -5   0  -6    8.00    8.50
  -6   0  -6 1811.72   53.29
   6   0   6 1906.41   55.19
  -7   0  -6    3.80   10.30
   7   0   6    6.20    9.80
   8   0   6  311.67   23.20
  -8   0  -6  286.77   23.00
   9   0   6   -7.20   10.70
  -9   0  -6  -15.40   11.50
  13  -1  -6  117.29   20.00
  13   1  -6  104.29   19.00
  12  -1  -6   48.30   16.40
  12   1  -6   52.29   14.90
  11  -1  -6  826.02   38.30
  11   1  -6  775.82   36.40
 -11   1   6  828.92   30.40
  11   1  -6  834.42   33.80
  10  -1  -6  181.58   19.00
  10   1  -6  252.97   20.90
  10   1  -6  225.08   18.80
   9  -1  -6  532.65   27.40
   9   1  -6  500.95   23.00
   9   1  -6  510.75   26.20
   8  -1  -6  100.89   13.00
   8   1  -6  121.39   12.40
   8   1  -6  127.19   14.40
   7  -1  -6  661.23   26.70
   7   1  -6  643.64   26.40
   7   1  -6  635.54   23.00
  -7   1   6  635.94   18.60
   6  -1  -6 1434.06   43.20
   6  -1  -6 1474.85   39.00
  -6  -1   6 1544.55   41.50
  -6   1   6 1479.85   36.50
  -6   1   6 1538.05   38.70
   6   1  -6 1581.14   40.80
  -5  -1   6 1882.71   46.40
   5  -1  -6 1870.91   45.30
  -5  -1   6 1888.61   48.40
   5  -1  -6 1911.31   49.70
  -5   1   6 1875.41   44.20
  -5   1   6 1957.70   45.20
   5   1  -6 1805.82   46.60
  -4  -1   6   17.80    5.70
  -4  -1   6   22.70    4.90
   4  -1  -6   22.90    3.90
  -4  -1   6   21.40    5.30
   4   1  -6   17.50    5.10
  -4   1   6   16.90    4.60
  -4   1   6   23.80    4.00
  -4   1   6   24.50    3.70
  -3  -1   6  586.14   18.90
  -3  -1   6  579.14   17.60
   3  -1  -6  592.14   15.40
  -3  -1   6  582.44   19.90
   3  -1  -6  596.44   18.00
   3   1  -6  572.54   17.90
  -3   1   6  619.54   17.90
  -3   1   6  575.74   19.00
  -3   1   6  607.84   15.20
  -3   1   6  603.34   17.60
  -2  -1   6 1612.64   41.70
  -2  -1   6 1649.33   41.70
   2  -1  -6 1636.34   39.30
   2  -1  -6 1679.33   41.00
   2  -1  -6 1658.03   36.20
   2   1  -6 1677.93   42.40
  -2   1   6 1646.94   41.00
   2   1  -6 1649.83   41.70
  -2   1   6 1668.73   40.40
  -2   1   6 1710.83   39.80
   2   1  -6 1646.64   39.70
  -1  -1   6 1011.10   28.10
  -1  -1   6  950.50   28.00
   1  -1  -6 1013.10   27.90
   1  -1  -6  997.30   22.10
   1  -1  -6 1000.30   25.60
  -1   1   6  984.50   25.80
  -1   1   6  987.20   26.90
   1   1  -6  974.30   28.30
   1   1  -6  982.90   27.90
   0  -1  -6  406.56   16.50
   0  -1  -6  412.16   14.30
   0  -1   6  424.16   17.20
   0   1  -6  432.66   17.20
   0   1   6  400.36   14.20
   0   1   6  430.56   15.90
  -1  -1  -6  140.29   11.10
   1  -1   6  138.89   11.30
  -1  -1  -6  151.18    9.30
  -1  -1  -6  144.19    6.90
   1   1   6  124.39    9.00
  -1   1  -6  124.79   10.60
   2  -1   6  309.87   15.30
  -2  -1  -6  294.77   15.00
  -2  -1  -6  293.57   11.60
   2   1   6  300.07   13.50
  -2   1  -6  296.97   15.50
  -3  -1  -6  345.07   13.80
   3  -1   6  357.06   18.10
  -3  -1  -6  332.07   16.90
  -3   1  -6  348.97   16.90
  -4  -1  -6  889.81   30.30
  -4   1  -6  920.81   30.10
   4   1   6  873.01   29.20
  -5  -1  -6   42.70   10.00
   5  -1   6   64.09   12.00
  -5   1  -6   70.79   11.00
   5   1   6   43.70    9.00
  -6  -1  -6  121.89   15.10
   6  -1   6  107.89   14.30
  -6   1  -6   96.49   12.80
   6   1   6  111.39   12.80
   7  -1   6  311.77   23.20
  -7  -1  -6  268.97   21.10
   7   1   6  249.48   19.30
  -7   1  -6  290.27   20.70
   8  -1   6  455.95   29.00
  -8  -1  -6  525.65   28.40
   8   1   6  507.75   26.80
  -8   1  -6  451.25   26.10
  -9  -1  -6   50.59   15.30
   9  -1   6   56.59   15.70
   9   1   6   46.10   13.50
  -9   1  -6   57.59   14.50
  13  -2  -6  241.78   27.00
  13   2  -6  225.48   25.60
  12  -2  -6    3.70   12.30
  12   2  -6   12.50   12.60
  12   2  -6   -0.20   12.20
  11  -2  -6    8.80   11.10
  11   2  -6   23.40   12.50
  11   2  -6    7.80   12.70
  10  -2  -6   40.00   12.70
  10   2  -6   30.70   11.70
  10   2  -6   25.00   10.30
   9  -2  -6  551.64   27.60
   9   2  -6  528.65   25.20
   9   2  -6  535.45   28.30
  -9   2   6  542.55   16.10
  -8  -2   6   61.89   10.20
   8  -2  -6   57.39   10.90
   8   2  -6   91.79   11.10
  -8   2   6   74.99    5.70
  -7  -2   6   93.29   10.80
   7  -2  -6  119.29   12.90
   7   2  -6   72.79    9.80
  -7   2   6   99.29    5.70
  -6  -2   6   78.99    9.60
   6  -2  -6   83.49   10.70
  -6   2   6   96.09    5.50
   6   2  -6  107.99   10.80
  -6   2   6   99.99    8.00
   5  -2  -6 1415.46   39.60
  -5  -2   6 1381.86   38.90
  -5   2   6 1391.26   33.20
  -5   2   6 1449.46   35.10
   5   2  -6 1476.15   38.70
   4  -2  -6   17.50    3.90
  -4  -2   6   22.20    5.20
  -4  -2   6   23.30    6.20
   4  -2  -6   20.50    6.10
  -4   2   6   17.20    3.10
  -4   2   6   11.70    3.80
  -4   2   6   27.30    5.30
   4   2  -6   25.00    6.20
  -4   2   6   23.10    3.30
  -3  -2   6  600.14   20.50
   3  -2  -6  574.84   17.50
  -3   2   6  592.14   18.60
   3   2  -6  606.84   19.50
  -3   2   6  578.64   16.80
  -3   2   6  588.54   14.50
  -3   2   6  581.84   16.90
  -2  -2   6  443.26   17.00
   2  -2  -6  422.06   15.00
  -2   2   6  424.36   12.80
   2   2  -6  440.66   16.00
  -2   2   6  417.06   14.30
  -2   2   6  447.76   14.40
  -1  -2   6  149.19   10.90
   1  -2  -6  170.28   10.40
   1  -2  -6  166.38    7.10
  -1   2   6  170.48    8.10
  -1   2   6  151.58    8.80
  -1   2   6  166.28    7.60
   0  -2   6   61.39    8.90
   0  -2  -6   77.79    5.70
   0  -2  -6   75.99    3.50
   0  -2  -6   79.19    8.60
   0   2  -6   65.69    8.10
   0   2   6   83.49    8.80
   0   2   6   74.09    5.70
  -1  -2  -6 1772.82   40.20
   1  -2   6 1751.82   46.80
  -1  -2  -6 1775.72   46.20
  -1  -2  -6 1752.02   42.20
  -1   2  -6 1761.42   46.40
   2  -2   6  311.67   16.30
  -2  -2  -6  266.67   14.90
  -2  -2  -6  296.17   12.90
  -2  -2  -6  294.77   11.00
  -2   2  -6  295.97   15.10
  -3  -2  -6   85.49   11.10
   3  -2   6   76.49   10.70
  -3  -2  -6   97.79    7.90
   3   2   6   81.59    8.20
  -3   2  -6   90.19   10.30
   4  -2   6  130.79   13.90
  -4  -2  -6  122.29   13.30
   4   2   6  113.39   10.20
  -4   2  -6  106.99   11.40
  -5  -2  -6  842.22   31.90
  -5   2  -6  856.71   30.40
   5   2   6  827.92   28.20
   6  -2   6   74.09   13.50
  -6  -2  -6   76.79   13.50
   6   2   6   67.69   10.60
  -6   2  -6   79.19   12.00
  -7  -2  -6  248.18   20.60
   7  -2   6  240.88   21.80
   7   2   6  285.07   19.30
  -7   2  -6  274.57   19.90
  -8  -2  -6  189.08   20.40
   8  -2   6  176.08   21.00
   8   2   6  200.28   18.30
  -8   2  -6  181.28   17.80
   9  -2   6    4.90   12.20
  -9  -2  -6   27.10   13.30
  -9   2  -6    7.30   11.20
   9   2   6   17.30   11.40
  12  -3  -6  162.68   21.00
  12   3  -6  187.28   20.70
  11  -3  -6   65.99   15.00
  11   3  -6   35.10   12.50
 -10  -3   6  158.98   16.50
  10  -3  -6  156.38   17.90
  10   3  -6  175.38   17.30
  -9  -3   6    7.40    9.40
   9  -3  -6   14.30    9.70
   9   3  -6   14.30    9.70
  -8  -3   6  138.49   13.60
   8  -3  -6  190.58   17.40
   8   3  -6  175.48   15.70
  -7  -3   6  119.69   12.20
   7  -3  -6   95.09   11.70
   7   3  -6  128.49   12.90
  -6  -3   6 1669.43   45.60
   6  -3  -6 1590.44   45.40
  -6   3   6 1650.53   41.50
   6   3  -6 1632.84   45.50
  -5  -3   6   82.49    9.80
   5  -3  -6   64.39    8.60
   5   3  -6   84.49   10.00
  -5   3   6   70.19    6.10
  -5   3   6   64.39    4.00
   4  -3  -6  159.08    7.50
   4  -3  -6  148.89   11.00
  -4  -3   6  157.88   12.40
   4   3  -6  173.28   11.70
  -4   3   6  156.68    6.80
  -4   3   6  175.78   10.50
  -4   3   6  174.88    7.70
   3  -3  -6  690.33   20.60
   3  -3  -6  680.73   19.10
  -3  -3   6  634.54   22.80
  -3   3   6  677.93   16.70
   3   3  -6  681.83   22.90
  -3   3   6  662.13   17.70
  -3   3   6  693.93   20.20
  -3   3   6  680.53   18.60
  -2  -3   6 1089.19   32.50
   2  -3  -6 1116.49   29.30
  -2   3   6 1124.49   25.50
  -2   3   6 1154.78   28.80
  -2   3   6 1072.09   27.40
   2   3  -6 1054.09   31.50
  -1  -3   6  806.22   26.20
   1  -3  -6  819.22   24.20
  -1   3   6  839.22   23.70
  -1   3   6  804.72   20.10
  -1   3   6  799.52   18.80
   0  -3  -6  912.91   21.60
   0  -3  -6  920.31   27.40
   0  -3   6  862.31   28.60
   0   3  -6  911.51   28.70
   0   3   6  917.61   21.30
  -1  -3  -6   18.30    6.80
   1  -3   6   15.00    7.50
  -1  -3  -6   23.70    3.30
  -1  -3  -6   18.70    3.80
   1   3   6   22.60    3.20
  -1   3  -6   13.90    6.30
  -2  -3  -6  290.07   11.10
   2  -3   6  318.47   17.30
  -2  -3  -6  302.67   16.80
  -2  -3  -6  298.77   12.20
   2   3   6  307.87   10.70
  -2   3  -6  289.57   15.60
  -3  -3  -6 1047.60   34.30
  -3  -3  -6 1098.19   30.10
  -3  -3  -6 1062.99   28.90
   3  -3   6 1109.39   35.60
   3   3   6 1101.69   28.60
  -3   3  -6 1037.80   33.50
  -4  -3  -6  369.96   19.90
   4  -3   6  359.26   20.30
  -4   3  -6  376.26   19.10
   4   3   6  320.27   14.50
  -5  -3  -6  247.78   18.30
   5   3   6  265.87   14.40
  -5   3  -6  250.87   17.30
  -6  -3  -6   99.09   14.30
   6  -3   6   99.89   16.10
   6   3   6  108.99   11.50
  -6   3  -6   88.79   12.90
   7  -3   6   16.20   13.20
  -7  -3  -6   28.50   12.50
   7   3   6   14.50    8.40
  -7   3  -6    4.00    9.70
  -8  -3  -6  605.94   30.90
   8  -3   6  555.84   32.50
  -8   3  -6  575.74   28.00
   8   3   6  542.05   26.30
  -9  -3  -6  314.17   26.10
   9  -3   6  354.16   30.10
  -9   3  -6  328.87   23.70
  12  -4  -6   -0.10   12.90
 -12  -4   6   -1.90   11.10
  12   4  -6    9.10   14.80
  11  -4  -6   -0.60   11.60
 -11  -4   6   17.30   12.10
  11   4  -6   16.30   12.40
 -10  -4   6  440.16   24.80
  10  -4  -6  462.85   28.50
  10   4  -6  460.25   27.40
  -9  -4   6    4.40    9.80
   9  -4  -6   -8.40    8.50
   9   4  -6    1.30    9.20
  -8  -4   6 1223.68   39.70
   8  -4  -6 1214.88   40.40
   8   4  -6 1114.49   39.40
   7  -4  -6  114.49   13.40
  -7  -4   6   75.39   10.90
   7   4  -6  118.99   12.90
  -6  -4   6   38.50    8.70
   6  -4  -6   53.39    9.30
   6   4  -6   53.79   10.10
   5  -4  -6   12.90    6.20
  -5  -4   6   18.70    7.90
   5   4  -6   16.10    7.80
  -5   4   6   21.00    4.30
   4  -4  -6 2072.49   50.69
   4  -4  -6 2033.70   45.80
  -4  -4   6 1990.10   53.19
   4   4  -6 2015.00   53.39
  -4   4   6 1999.80   49.99
   3  -4  -6  107.89    7.50
   3  -4  -6  113.59    8.30
  -3  -4   6  109.29   11.00
  -3   4   6  116.19    5.40
   3   4  -6   91.59   10.20
  -3   4   6  113.19    8.10
   2  -4  -6  679.53   21.00
  -2  -4   6  703.13   24.80
   2   4  -6  674.03   24.20
  -2   4   6  700.83   17.20
  -2   4   6  717.23   18.60
  -1  -4   6  386.06   18.50
   1  -4  -6  435.66   16.30
  -1   4   6  406.06   10.80
   1   4  -6  391.16   18.80
   0  -4   6  615.84   24.20
   0  -4  -6  679.53   23.00
   0   4   6  679.13   16.90
   1  -4   6  136.39   12.90
  -1  -4  -6  138.99    6.00
  -1  -4  -6  135.49    7.10
  -1  -4  -6  117.39   10.90
   1   4   6  139.09    7.40
  -1   4  -6  128.89   11.50
   2  -4   6  607.94   25.40
  -2  -4  -6  564.94   16.90
  -2  -4  -6  588.74   17.70
  -2  -4  -6  546.25   22.70
   2   4   6  605.94   18.00
  -2   4  -6  596.84   23.00
  -3  -4  -6   -6.50    7.80
   3  -4   6    6.20    9.10
  -3  -4  -6    3.30    4.70
  -3  -4  -6    8.70    4.50
  -3   4  -6   -2.40    7.00
   3   4   6    4.00    3.00
   3   4   6    1.20    4.70
   4  -4   6  403.56   23.40
  -4  -4  -6  412.46   21.70
  -4   4  -6  398.16   20.40
   4   4   6  389.06   14.20
  -5  -4  -6   36.70   11.90
   5  -4   6   53.99   12.70
  -5   4  -6   55.09   10.30
   5   4   6   42.90    6.90
  -6  -4  -6  689.33   30.90
   6  -4   6  625.24   32.90
  -6   4  -6  714.03   28.50
   6   4   6  708.13   24.50
   7  -4   6  128.09   19.80
  -7  -4  -6  147.09   18.90
  -7   4  -6  138.49   15.70
   8  -4   6   46.80   15.70
  -8  -4  -6   72.69   17.80
  -8   4  -6   57.39   12.90
  11  -5  -6  226.18   23.80
 -11  -5   6  201.18   20.40
  11   5  -6  188.48   22.10
  10  -5  -6   32.30   13.40
 -10  -5   6   57.19   14.00
  10   5  -6   27.00   13.70
  -9  -5   6   13.50   10.90
   9  -5  -6   23.20   11.80
   9   5  -6   10.40   10.50
  -8  -5   6   15.90    9.10
   8  -5  -6   10.20    9.70
   8   5  -6   39.50   12.00
   7  -5  -6  351.16   20.20
  -7  -5   6  336.27   20.50
   7   5  -6  320.57   21.30
  -6  -5   6  153.98   14.60
   6  -5  -6  138.39   13.40
   6   5  -6  160.38   15.00
   5  -5  -6    4.50    6.20
  -5  -5   6    6.90    7.90
  -5   5   6    5.20    4.30
   5   5  -6    9.80    7.60
   4  -5  -6  325.07   14.70
   4  -5  -6  303.37   10.50
  -4  -5   6  338.87   17.70
  -4   5   6  292.57   10.80
   4   5  -6  355.46   18.40
   3  -5  -6  788.72   22.50
   3  -5  -6  760.92   21.90
  -3  -5   6  785.92   27.70
   3   5  -6  811.82   28.50
  -2  -5   6  733.03   27.00
   2  -5  -6  710.33   22.30
  -2   5   6  715.13   19.60
   2   5  -6  788.72   27.60
   1  -5  -6  903.91   27.90
  -1  -5   6  954.50   31.40
  -1   5   6  912.81   23.50
   1   5  -6  986.50   32.40
   0  -5   6   60.89   10.70
   0  -5  -6   56.89    8.80
   0   5   6   53.89    5.20
   1  -5   6   57.89   10.50
  -1  -5  -6   51.09    8.60
   1   5   6   62.29    6.00
   2  -5   6  643.14   26.70
  -2  -5  -6  628.14   19.60
  -2  -5  -6  635.04   25.00
  -2  -5  -6  621.84   16.70
   2   5   6  648.74   20.00
  -3  -5  -6  734.43   29.20
   3  -5   6  804.82   32.00
  -3   5  -6  799.12   28.70
   3   5   6  770.62   24.20
  -4  -5  -6  900.81   33.70
   4  -5   6  911.61   34.80
   4   5   6  905.11   28.10
  -4   5  -6  866.41   31.60
   5  -5   6  296.07   22.90
  -5  -5  -6  265.57   22.00
  -5   5  -6  265.37   18.40
   5   5   6  291.07   16.10
  -6  -5  -6   23.60   13.10
   6  -5   6    9.90   12.80
  -6   5  -6   25.90   10.00
  -7  -5  -6   55.29   16.00
   7  -5   6   69.59   17.40
  -7   5  -6   64.39   12.80
   8  -5   6  204.08   24.30
  -8  -5  -6  180.78   22.70
  -8   5  -6  230.78   19.40
  11  -6  -6   -2.00   13.80
 -11  -6   6   -5.40   12.30
  11   6  -6  -15.90   13.40
 -10  -6   6   10.60   11.30
  10  -6  -6   -4.60   12.20
  10   6  -6    3.40   12.50
   9  -6  -6  952.30   39.20
  -9  -6   6  950.90   36.70
   9   6  -6  970.80   38.70
   8  -6  -6  221.58   19.80
  -8  -6   6  220.08   18.80
   8   6  -6  180.18   18.40
  -7  -6   6  331.07   20.40
   7  -6  -6  310.07   20.20
   7   6  -6  311.17   22.30
  -6  -6   6   36.90   10.00
   6  -6  -6   42.50    9.30
   6   6  -6   51.39   11.70
  -5  -6   6   61.89   11.50
   5  -6  -6   76.49    9.90
   5   6  -6   74.49   12.30
   4  -6  -6  361.06   16.00
   4  -6  -6  366.06   12.30
  -4  -6   6  365.16   20.40
  -4   6   6  375.96   11.90
   4   6  -6  334.27   20.10
  -3  -6   6 1702.23   49.30
   3  -6  -6 1722.73   42.20
   3  -6  -6 1717.63   41.90
  -3   6   6 1662.63   42.30
   3   6  -6 1735.03   50.29
   2  -6  -6   50.49    7.30
  -2  -6   6   58.89   10.20
   2   6  -6   53.79   10.60
  -2   6   6   52.39    6.10
   1  -6  -6   23.40    6.80
  -1  -6   6   12.00    8.80
  -1   6   6   13.20    4.50
   1   6  -6    8.00    9.10
   0  -6  -6   79.09   10.30
   0  -6   6   91.49   12.40
   0   6   6   80.89    7.10
  -1  -6  -6  523.25   22.70
   1  -6   6  566.84   26.00
   1   6   6  501.65   17.30
  -2  -6  -6   75.19   12.00
   2  -6   6   46.90   11.50
   2   6   6   57.09    7.40
   3  -6   6   27.20   11.60
  -3  -6  -6    9.80    9.10
   3   6   6   17.00    6.50
   4  -6   6  109.59   16.00
  -4  -6  -6   96.19   14.80
   4   6   6   81.79   10.20
   5  -6   6  153.68   18.80
  -5  -6  -6  202.08   19.80
   5   6   6  199.98   15.20
   6  -6   6  132.79   20.60
  -6  -6  -6  133.09   19.00
   6   6   6  123.99   13.90
  -6   6  -6  126.29   14.60
  -7  -6  -6   14.50   14.10
   7  -6   6   50.99   16.60
  -7   6  -6   48.70   12.30
  10  -7  -6    4.70   12.10
 -10  -7   6   17.40   12.70
  10   7  -6   21.40   15.20
   9  -7  -6    2.60   11.30
  -9  -7   6   12.50   12.20
   9   7  -6   22.60   12.90
  -8  -7   6   49.70   12.50
   8  -7  -6  102.09   15.10
   8   7  -6   69.69   15.30
   7  -7  -6  339.57   21.20
  -7  -7   6  303.57   22.20
   7   7  -6  291.17   22.70
  -6  -7   6   72.99   12.80
   6  -7  -6   69.49   11.70
   6   7  -6   71.39   13.70
  -5  -7   6  536.15   25.90
   5  -7  -6  517.55   21.70
   5   7  -6  496.35   27.30
   4  -7  -6  160.58    8.80
   4  -7  -6  159.08   11.80
  -4  -7   6  146.39   15.60
   4   7  -6  143.79   15.80
   3  -7  -6   39.20    5.90
   3  -7  -6   27.70    6.30
  -3  -7   6   29.00   10.50
   3   7  -6   38.50   12.40
  -3   7   6   44.90    7.20
   2  -7  -6  930.01   29.10
  -2  -7   6 1068.49   36.00
  -2   7   6  932.81   27.80
   2   7  -6  985.60   36.20
  -1  -7   6   43.80   11.70
   1  -7  -6   50.39    9.30
   1   7  -6   54.39   12.50
  -1   7   6   56.89    7.30
   0  -7  -6   97.29   11.90
   0  -7   6  107.19   14.30
   0   7   6  109.69    9.30
   0   7  -6   93.09   14.30
   1  -7   6   33.90   11.60
  -1  -7  -6   37.30   10.10
   1   7   6   39.80    7.20
   2  -7   6  658.33   30.20
  -2  -7  -6  710.93   29.80
   2   7   6  743.83   24.10
  -3  -7  -6   68.09   14.20
   3  -7   6   58.19   13.30
   3   7   6   81.49    9.70
   4  -7   6  909.81   37.00
  -4  -7  -6  876.01   35.70
   4   7   6  825.62   29.10
   5  -7   6   60.79   14.70
  -5  -7  -6   82.69   15.90
   5   7   6   67.19   11.40
  -6  -7  -6   18.00   13.90
   6  -7   6   20.30   14.90
  -8  -8   6  180.28   19.60
   8  -8  -6  128.09   17.10
   8   8  -6  178.78   22.10
  -7  -8   6  323.07   23.40
   7  -8  -6  313.47   22.20
   7   8  -6  353.66   26.90
  -6  -8   6   47.20   12.60
   6  -8  -6   42.90   10.50
   6   8  -6   48.00   14.90
  -5  -8   6   63.59   13.00
   5  -8  -6   59.49    9.90
   5   8  -6   31.20   12.70
  -4  -8   6  468.65   24.30
  -4   8   6  436.86   19.60
   4   8  -6  454.95   26.40
  -3  -8   6   94.49   14.30
   3  -8  -6  123.09   10.30
  -3   8   6  125.49   11.30
   3   8  -6  128.79   17.60
  -2  -8   6   30.50   10.50
   2  -8  -6   42.20    8.50
  -2   8   6   34.60    7.70
   2   8  -6   35.40   12.30
   1  -8  -6   34.90    9.20
  -1  -8   6   30.30   11.00
  -1   8   6   26.60    7.20
   1   8  -6   23.20   11.60
   0  -8   6  583.64   28.50
   0  -8  -6  524.05   24.70
   0   8   6  560.54   21.00
   0   8  -6  569.14   30.20
   1  -8   6   12.40   10.40
  -1  -8  -6    9.60   10.10
   1   8   6   10.80    7.10
   2  -8   6  848.92   36.00
  -2  -8  -6  784.22   33.30
   2   8   6  790.42   36.50
  -3  -8  -6    8.80   12.00
   3  -8   6    0.90   11.00
  -4  -8  -6  188.28   21.10
   4  -8   6  196.98   21.40
  -5  -8  -6   18.80   15.00
   5  -8   6   21.40   13.10
  -7  -9   6  469.05   28.30
   7   9  -6  459.05   31.90
  -6  -9   6  391.46   25.80
   6   9  -6  408.36   30.60
  -5  -9   6  157.38   17.70
   5   9  -6  118.99   18.30
  -4  -9   6   62.49   13.70
   4   9  -6   47.60   14.80
  -3  -9   6  151.08   17.40
   3   9  -6  141.49   19.10
  -2  -9   6   54.19   13.50
   2   9  -6   54.69   15.50
   1  -9  -6  230.68   17.70
  -1  -9   6  234.18   19.90
   1   9  -6  239.58   23.60
   0  -9  -6   47.80   11.70
   0  -9   6   42.10   13.20
   0   9  -6   57.39   15.60
  -1  -9  -6   27.90   12.10
   1  -9   6   10.10   12.40
  -1   9  -6   37.00   15.30
   2  -9   6   -5.40   11.90
  -2  -9  -6   14.40   12.60
   3  -9   6  218.88   22.10
  -3  -9  -6  208.08   21.30
  -3 -10   6  144.39   18.50
   3  10  -6  131.79   21.30
  -2 -10   6   85.19   16.20
   2  10  -6  104.59   20.10
  -1 -10   6  139.19   18.20
   1  10  -6  131.19   20.40
   0 -10  -6   12.90   11.60
   0 -10   6   52.79   14.50
   0  10  -6   49.60   15.70
  13   0  -7  399.76   32.50
  12   0  -7   11.00   12.60
  11   0  -7  -10.80   10.30
  10   0  -7   -0.40    9.00
  10   0  -7   -0.80   10.10
   9   0  -7 1253.97   43.30
   9   0  -7 1240.98   38.30
   8   0  -7    4.00    6.50
   8   0  -7   -8.10    8.40
   7   0  -7 2314.37   62.89
  -7   0   7 2272.87   57.29
   7   0  -7 2314.17   57.69
  -6   0   7   -1.00    3.80
   6   0  -7   -1.70    4.80
  -6   0   7   -0.20    5.20
  -5   0   7  565.64   20.10
   5   0  -7  533.35   17.90
  -5   0   7  551.84   18.30
  -5   0   7  594.84   18.00
  -4   0   7   -0.80    3.10
  -4   0   7    2.80    3.90
   4   0  -7    3.20    3.70
  -4   0   7   -4.70    4.60
   3   0  -7 1043.30   26.70
   3   0  -7 1130.59   31.60
  -3   0   7 1074.89   29.70
  -3   0   7 1084.49   29.40
   3   0  -7 1023.90   29.70
  -2   0   7    2.80    4.80
   2   0  -7   -4.40    5.20
  -2   0   7    6.70    4.20
   2   0  -7    2.00    4.40
   2   0  -7   -2.90    2.70
   1   0  -7 1780.22   43.90
   1   0  -7 1741.63   40.80
   1   0  -7 1746.73   45.40
  -1   0   7 1735.03   44.00
   0   0  -7   -4.80    5.80
   0   0   7    5.00    5.30
  -1   0  -7  487.85   19.90
   1   0   7  441.36   18.10
   2   0   7    0.50    5.50
  -2   0  -7    0.50    6.50
  -3   0  -7    4.70    7.30
   3   0   7   11.70    7.00
  -4   0  -7   -4.00    8.10
   5   0   7 2182.38   61.59
  -5   0  -7 2244.88   61.59
  -6   0  -7   -9.70    8.70
   6   0   7    1.80    8.60
   7   0   7   77.49   14.40
  -7   0  -7   89.69   15.50
   8   0   7    1.70   11.20
  -8   0  -7   -2.30   12.10
   9   0   7  370.86   27.60
  -9   0  -7  324.87   25.10
  13  -1  -7    9.60   15.60
  13   1  -7   13.40   14.20
  12  -1  -7   31.50   14.70
  12   1  -7   12.60   13.30
  11  -1  -7  127.09   17.80
  11   1  -7  128.89   19.10
  11   1  -7  133.49   16.10
  10  -1  -7   51.99   13.10
  10   1  -7   44.90   12.90
  10   1  -7   77.19   12.60
   9  -1  -7    3.20    9.20
   9   1  -7   -5.10   10.00
   9   1  -7    5.90    8.30
  -8  -1   7  807.72   28.90
   8  -1  -7  818.22   31.70
   8   1  -7  812.52   28.70
  -8   1   7  825.32   23.50
   8   1  -7  813.52   33.20
   7  -1  -7  225.48   13.30
   7  -1  -7  243.88   17.60
  -7  -1   7  249.28   14.90
   7   1  -7  243.18   14.60
  -7   1   7  246.08   10.50
   6  -1  -7  668.73   25.20
  -6  -1   7  618.44   23.20
   6  -1  -7  658.23   20.90
   6   1  -7  631.94   22.20
  -6   1   7  652.23   22.60
  -6   1   7  678.83   19.50
  -6   1   7  678.33   20.60
  -5  -1   7  339.97   13.90
   5  -1  -7  319.67   12.50
  -5  -1   7  317.57   15.00
   5   1  -7  340.67   14.40
  -5   1   7  310.97   12.30
  -5   1   7  332.07   14.30
  -5   1   7  334.47   12.20
   4  -1  -7   95.09    6.20
  -4  -1   7   93.39    7.70
  -4  -1   7   79.49    8.50
  -4   1   7   99.19    7.60
   4   1  -7   81.49    7.40
  -4   1   7   89.99    5.70
  -4   1   7   80.69    7.30
   3  -1  -7  753.92   22.70
   3  -1  -7  715.53   18.30
  -3  -1   7  777.62   24.10
  -3   1   7  755.72   21.90
  -3   1   7  734.23   23.20
  -3   1   7  765.72   18.50
  -3   1   7  720.53   21.60
   3   1  -7  765.02   21.70
   2  -1  -7 1450.05   38.40
  -2  -1   7 1453.15   38.90
   2  -1  -7 1494.65   36.50
   2  -1  -7 1490.35   32.60
  -2   1   7 1506.55   36.90
   2   1  -7 1425.76   36.40
   2   1  -7 1494.05   39.60
  -2   1   7 1499.15   37.80
  -1  -1   7  829.32   25.90
   1  -1  -7  811.02   19.20
   1  -1  -7  833.22   23.10
   1  -1  -7  807.62   25.40
   1   1  -7  824.52   26.00
  -1   1   7  818.42   23.40
   0  -1  -7 2109.49   54.49
   0  -1   7 2220.88   54.89
   0  -1  -7 2166.48   51.79
   0   1   7 2189.38   52.09
   0   1  -7 2158.28   54.99
   1  -1   7  132.49   11.60
  -1  -1  -7  124.09    7.00
  -1  -1  -7  130.69   11.80
  -1  -1  -7  131.89   10.50
   1   1   7  130.79    9.70
  -1   1  -7  113.59   11.10
  -2  -1  -7   78.59    6.90
  -2  -1  -7   83.99   10.20
   2  -1   7   71.89   10.00
   2   1   7  102.89    9.50
  -2   1  -7   73.89    9.90
  -3  -1  -7 1076.09   34.20
  -3   1  -7 1018.30   33.80
  -4  -1  -7  573.54   24.70
  -4   1  -7  594.04   25.10
   4   1   7  578.84   23.70
  -5  -1  -7   42.50   11.40
   5  -1   7   22.50   10.50
  -5   1  -7   19.60    9.90
   5   1   7   38.00    9.20
   6  -1   7  203.48   19.50
  -6  -1  -7  204.48   18.80
  -6   1  -7  189.88   17.20
   6   1   7  200.18   17.40
  -7  -1  -7   18.20   11.60
   7  -1   7   15.70   10.90
   7   1   7   18.30   10.30
  -7   1  -7   16.40   11.40
  -8  -1  -7  219.28   22.30
   8  -1   7  292.57   23.50
  -8   1  -7  264.37   22.40
   8   1   7  266.27   21.90
  -9  -1  -7  129.89   20.00
  -9   1  -7  137.09   19.20
  13  -2  -7  -12.60   14.70
  13   2  -7  -11.50   15.00
  12  -2  -7  228.28   23.80
  12   2  -7  295.17   27.60
  12   2  -7  259.57   23.00
  11  -2  -7   43.40   14.60
  11   2  -7   53.49   13.80
  11   2  -7   45.80   15.20
 -10  -2   7  161.28   16.60
  10  -2  -7  130.79   17.50
  10   2  -7  129.49   15.90
  -9  -2   7   85.59   12.30
   9  -2  -7  145.59   16.20
   9   2  -7   93.59   13.10
  -8  -2   7 1985.60   55.19
   8  -2  -7 1986.00   57.79
  -8   2   7 2017.60   46.50
   8   2  -7 2036.30   54.79
   7  -2  -7  446.16   21.50
  -7  -2   7  452.05   21.20
  -7   2   7  439.16   13.50
   7   2  -7  433.16   19.30
  -6  -2   7   57.59    9.40
   6  -2  -7   75.09   10.10
   6   2  -7   81.99    9.70
  -6   2   7   89.99    7.40
  -6   2   7   80.99    5.80
   5  -2  -7  212.98   13.90
  -5  -2   7  266.37   14.30
  -5   2   7  217.78   10.90
  -5   2   7  220.18    8.90
   5   2  -7  237.38   13.30
  -5   2   7  205.98    9.10
  -4  -2   7  879.11   28.10
   4  -2  -7  922.11   24.80
  -4   2   7  911.21   24.80
  -4   2   7  910.31   24.00
   4   2  -7  875.91   26.70
  -4   2   7  903.51   22.20
  -3  -2   7   58.39    8.10
   3  -2  -7   53.39    6.40
   3   2  -7   42.20    6.40
  -3   2   7   37.40    2.70
  -3   2   7   41.00    4.90
  -3   2   7   45.20    5.50
  -3   2   7   38.50    5.80
   2  -2  -7  656.43   21.00
  -2   2   7  649.24   18.40
   2   2  -7  626.44   20.90
  -2   2   7  683.73   20.40
  -2   2   7  660.93   19.90
   1  -2  -7    9.00    3.60
   1  -2  -7    6.40    5.60
  -1  -2   7    3.40    5.90
  -1   2   7   11.00    3.80
   1   2  -7    7.00    6.00
   0  -2  -7 1074.99   23.70
   0  -2   7 1100.59   32.70
   0  -2  -7 1000.00   27.10
   0  -2  -7 1026.00   31.30
   0   2   7 1037.20   27.30
   0   2  -7 1085.09   32.60
  -1  -2  -7    5.80    6.40
   1  -2   7   12.90    6.90
  -1  -2  -7    8.30    4.60
  -1  -2  -7   13.00    3.00
   1   2   7   11.50    4.40
  -1   2  -7   18.30    7.60
   2  -2   7 1163.28   36.20
  -2  -2  -7 1117.79   28.90
  -2  -2  -7 1106.39   35.00
  -2   2  -7 1169.68   35.50
  -3  -2  -7  197.88   15.20
  -3  -2  -7  224.78   11.30
   3  -2   7  208.18   16.40
   3   2   7  232.18   13.00
  -3   2  -7  204.78   16.00
  -4  -2  -7  214.48   17.20
   4  -2   7  158.08   15.00
   4   2   7  209.48   13.50
  -4   2  -7  142.99   14.10
  -5  -2  -7  107.79   14.60
  -5   2  -7  100.09   12.80
   5   2   7   98.59   11.00
   6  -2   7 1209.08   44.50
  -6  -2  -7 1158.88   41.10
  -6   2  -7 1111.09   38.90
   6   2   7 1206.08   38.30
  -7  -2  -7   -9.20   11.40
   7  -2   7   -4.00   11.90
  -7   2  -7    8.80   10.80
   7   2   7    7.20    8.90
   8  -2   7    0.90   12.90
  -8  -2  -7    6.60   12.10
  -8   2  -7    0.80   11.80
   8   2   7    9.10   10.20
  12  -3  -7  228.88   24.90
 -12  -3   7  217.78   21.40
  12   3  -7  254.67   23.10
  11  -3  -7  136.19   19.20
 -11  -3   7  131.49   16.90
  11   3  -7  114.99   16.30
  10  -3  -7  391.46   25.00
 -10  -3   7  396.76   23.10
  10   3  -7  368.96   24.80
   9  -3  -7    5.10    9.90
  -9  -3   7   19.10    9.20
   9   3  -7   -0.50    8.60
  -8  -3   7   77.69   11.40
   8  -3  -7   57.29   11.40
   8   3  -7   69.69   10.90
   7  -3  -7  374.46   19.90
  -7  -3   7  389.16   19.80
   7   3  -7  370.46   20.00
  -7   3   7  407.16    9.90
  -6  -3   7  407.46   19.30
   6  -3  -7  438.46   20.10
  -6   3   7  406.86   14.70
   6   3  -7  427.86   19.70
  -6   3   7  410.16   11.50
  -5  -3   7  191.78   14.80
   5  -3  -7  204.28   13.40
  -5   3   7  229.88    9.40
   5   3  -7  198.18   13.10
  -5   3   7  227.88    8.30
   4  -3  -7  475.45   15.20
  -4  -3   7  468.65   20.40
   4  -3  -7  474.75   18.20
   4   3  -7  454.95   19.30
  -4   3   7  464.45   15.00
  -4   3   7  461.25   19.40
  -4   3   7  477.05   13.20
  -4   3   7  486.55   14.60
   3  -3  -7 1086.89   29.30
  -3  -3   7 1053.79   33.00
  -3   3   7 1112.29   27.00
  -3   3   7 1134.59   28.80
   3   3  -7 1114.79   32.50
  -3   3   7 1082.29   29.30
  -2  -3   7  287.27   16.20
   2  -3  -7  308.57   13.40
  -2   3   7  292.07   12.60
  -2   3   7  284.37    9.40
   2   3  -7  286.37   14.40
  -2   3   7  289.17   11.10
   1  -3  -7 2545.15   62.39
  -1  -3   7 2588.34   64.79
   1  -3  -7 2528.95   56.39
  -1   3   7 2588.04   56.59
  -1   3   7 2603.34   57.59
   0  -3  -7   77.99    9.30
   0  -3  -7   84.69    5.80
   0  -3   7   79.79   10.30
   0   3  -7   64.89    9.40
   0   3   7   81.59    5.50
  -1  -3  -7   -6.10    5.90
  -1  -3  -7    0.90    2.50
  -1  -3  -7    5.40    3.80
   1  -3   7    2.30    7.60
  -1   3  -7   11.80    7.30
  -2  -3  -7  191.08    9.00
   2  -3   7  223.68   16.00
  -2  -3  -7  198.68   10.90
  -2  -3  -7  204.88   14.60
  -2   3  -7  221.18   15.70
   2   3   7  203.98    9.70
  -3  -3  -7  565.64   24.40
  -3  -3  -7  573.24   18.60
   3  -3   7  579.14   26.30
   3   3   7  575.84   18.70
  -3   3  -7  586.54   23.90
  -4  -3  -7  241.88   19.00
   4  -3   7  266.27   20.20
  -4   3  -7  244.28   17.90
   4   3   7  242.08   13.10
  -5  -3  -7  217.38   18.60
   5   3   7  222.28   14.20
  -5   3  -7  247.58   18.60
   6  -3   7   -4.10   11.40
  -6  -3  -7   -3.80   10.50
  -6   3  -7   -4.30    9.00
   6   3   7    4.30    7.20
   7  -3   7   65.19   15.30
  -7  -3  -7   51.19   15.40
  -7   3  -7   61.19   13.60
   7   3   7   46.80   10.50
   8  -3   7  609.64   35.20
  -8  -3  -7  655.63   33.70
  -8   3  -7  701.83   32.10
  12  -4  -7   41.30   16.20
 -12  -4   7   28.20   13.10
  12   4  -7   33.10   14.60
 -11  -4   7   -9.60   10.20
  11  -4  -7   -5.30   10.60
  11   4  -7  -11.00   10.90
  10  -4  -7   14.20   12.00
 -10  -4   7    6.80    9.90
  10   4  -7   16.60   11.00
  -9  -4   7  550.94   26.20
   9  -4  -7  553.04   28.30
   9   4  -7  542.35   28.00
  -8  -4   7    4.40    8.70
   8  -4  -7   14.50    9.50
   8   4  -7   14.80    8.90
  -7  -4   7    5.60    8.80
   7  -4  -7    0.80    7.50
   7   4  -7   -0.30    8.40
  -6  -4   7  474.95   22.00
   6  -4  -7  491.25   21.40
  -6   4   7  451.75   16.50
   6   4  -7  496.25   22.10
   5  -4  -7 1114.59   33.50
  -5  -4   7 1089.19   35.60
  -5   4   7 1118.39   28.90
   5   4  -7 1154.98   35.70
  -4  -4   7   27.30    8.40
   4  -4  -7   30.70    6.50
   4  -4  -7   27.10    4.70
  -4   4   7   35.80    6.20
  -4   4   7   34.50    4.30
  -4   4   7   30.40    4.00
   4   4  -7   18.50    7.90
  -3  -4   7 1167.28   35.40
   3  -4  -7 1125.59   30.20
  -3   4   7 1125.99   26.00
  -3   4   7 1152.38   26.10
   3   4  -7 1196.88   35.10
  -3   4   7 1123.79   29.70
  -3   4   7 1112.79   26.30
   2  -4  -7   52.69    7.10
  -2  -4   7   69.09   10.10
   2   4  -7   43.80    8.30
  -2   4   7   54.39    4.80
   1  -4  -7  372.66   16.40
  -1  -4   7  347.47   19.10
   1   4  -7  349.07   18.60
  -1   4   7  399.16    9.60
   0  -4  -7   35.20    8.20
   0  -4   7   40.30    9.80
  -1  -4  -7 2091.19   46.70
   1  -4   7 2027.50   56.89
  -1  -4  -7 2025.20   54.89
  -1  -4  -7 2105.39   47.30
  -1   4  -7 2155.78   56.09
  -2  -4  -7    2.40    3.90
  -2  -4  -7    5.90    3.70
   2  -4   7   12.90    9.40
  -2  -4  -7    7.10    7.50
   2   4   7   10.30    2.00
  -2   4  -7    8.40    8.20
  -3  -4  -7  211.68   12.30
  -3  -4  -7  229.88   11.40
   3  -4   7  232.38   18.20
  -3  -4  -7  199.78   16.90
   3   4   7  230.88    9.20
  -3   4  -7  211.58   16.30
   4  -4   7   49.80   12.80
  -4  -4  -7   64.29   12.10
   4   4   7   70.49    7.00
  -4   4  -7   81.09   12.30
   5  -4   7  326.47   22.70
  -5  -4  -7  361.16   24.10
  -5   4  -7  357.86   21.50
  -6  -4  -7   28.60   12.10
   6  -4   7   29.80   13.60
  -6   4  -7   33.30   10.90
  -7  -4  -7  113.69   17.60
   7  -4   7  133.49   20.60
  -7   4  -7  127.59   16.00
   8  -4   7   -0.40   13.00
  -8  -4  -7   -7.60   13.30
  -8   4  -7   14.30   11.50
  11  -5  -7  185.18   21.30
 -11  -5   7  194.28   21.00
  11   5  -7  157.58   19.60
  10  -5  -7  335.67   24.20
 -10  -5   7  324.47   24.30
  10   5  -7  311.27   23.90
   9  -5  -7    5.80   10.50
  -9  -5   7   29.70   10.80
   9   5  -7   43.10   13.30
  -8  -5   7   20.10   10.60
   8  -5  -7   20.80   10.00
   8   5  -7   10.70    9.70
   7  -5  -7   41.00    9.70
  -7  -5   7   63.19   11.40
   7   5  -7   27.50    9.90
  -6  -5   7 1145.39   38.50
   6  -5  -7 1164.08   36.30
   6   5  -7 1150.98   38.30
   5  -5  -7  558.04   14.60
   5  -5  -7  589.44   22.00
  -5  -5   7  528.15   24.50
  -5   5   7  587.64   18.20
   5   5  -7  599.14   25.80
  -5   5   7  546.45   17.20
  -4  -5   7   50.39   10.40
   4  -5  -7   49.90    6.90
   4  -5  -7   50.49    5.50
  -4   5   7   41.90    4.20
   4   5  -7   38.20    9.30
  -4   5   7   44.10    4.20
   3  -5  -7   22.70    5.60
  -3  -5   7   15.00    8.10
  -3   5   7   24.90    3.90
   3   5  -7   13.40    8.00
   2  -5  -7  284.07   13.80
  -2  -5   7  249.97   16.50
   2   5  -7  249.18   16.70
  -2   5   7  283.57    8.80
  -1  -5   7    4.00    7.60
   1  -5  -7   12.90    6.30
  -1   5   7   11.80    2.60
   1   5  -7   14.40    8.80
   0  -5   7  286.97   19.40
   0  -5  -7  303.17   16.70
   0   5   7  303.77   10.00
   1  -5   7   57.79   12.20
  -1  -5  -7   54.39   10.20
   1   5   7   64.89    5.80
   2  -5   7  184.88   16.80
  -2  -5  -7  202.98   15.90
   2   5   7  185.68   10.10
  -3  -5  -7  273.97   20.30
   3  -5   7  236.78   19.50
  -3   5  -7  298.77   19.00
   4  -5   7  544.75   27.60
  -4  -5  -7  521.25   27.20
  -4   5  -7  507.55   24.90
   5  -5   7   14.80   11.40
  -5  -5  -7   29.80   12.30
  -5   5  -7   21.50   10.30
  -6  -5  -7  115.49   18.40
   6  -5   7  113.99   18.80
  -6   5  -7  112.59   15.20
   7  -5   7  125.89   20.90
  -7  -5  -7  160.68   20.70
  -7   5  -7  124.29   16.30
 -10  -6   7  211.58   20.40
  10  -6  -7  204.38   22.50
  10   6  -7  192.68   21.90
  -9  -6   7   -7.00   11.00
   9  -6  -7   26.10   11.50
   9   6  -7   -0.90   10.90
   8  -6  -7  158.88   17.00
  -8  -6   7  170.28   17.70
   8   6  -7  157.38   17.70
   7  -6  -7    4.30    8.60
  -7  -6   7   -1.90    8.60
   7   6  -7    3.30   10.30
   6  -6  -7  178.08   14.90
  -6  -6   7  138.39   15.10
   6   6  -7  171.78   16.70
  -5  -6   7   -1.50    8.60
   5  -6  -7    3.70    4.00
   5  -6  -7    1.80    6.20
   5   6  -7   -0.10    8.80
   4  -6  -7 1809.92   43.40
   4  -6  -7 1811.72   46.00
  -4  -6   7 1829.42   52.59
   4   6  -7 1808.02   53.19
  -3  -6   7   11.40    8.40
   3  -6  -7    2.60    5.00
   3   6  -7    4.20    9.80
  -3   6   7    4.90    4.10
   2  -6  -7  148.59   11.50
  -2  -6   7  197.38   16.60
  -2   6   7  141.39    8.10
   2   6  -7  146.69   15.10
  -1  -6   7    5.50    9.30
   1  -6  -7   -6.80    6.30
   1   6  -7    8.70    8.70
  -1   6   7    1.70    3.50
   0  -6   7  498.35   24.30
   0  -6  -7  513.35   22.10
   0   6   7  497.65   15.60
  -1  -6  -7  479.15   23.10
   1  -6   7  466.35   24.30
   1   6   7  479.25   16.20
   2  -6   7 1399.76   46.40
  -2  -6  -7 1444.66   45.40
   2   6   7 1440.86   37.20
  -3  -6  -7    6.60   10.60
   3  -6   7   19.40   11.30
   3   6   7   11.10    6.10
  -4  -6  -7    8.60   11.00
   4  -6   7   26.60   12.80
   4   6   7   22.20    7.70
   5  -6   7   10.90   12.90
  -5  -6  -7   -0.30   12.60
  -6  -6  -7  566.64   32.00
  -6   6  -7  596.14   28.30
  -9  -7   7  191.08   20.00
   9  -7  -7  183.78   19.80
   9   7  -7  164.48   20.20
   8  -7  -7    8.90   10.20
  -8  -7   7  -13.50    9.50
   8   7  -7   -4.60   11.10
   7  -7  -7  333.27   21.00
  -7  -7   7  292.87   22.40
   7   7  -7  254.57   21.90
  -6  -7   7   26.90   11.30
   6  -7  -7   23.80    8.80
   6   7  -7   56.59   14.10
   5  -7  -7  630.04   23.30
  -5  -7   7  599.24   28.30
   5   7  -7  611.84   30.70
   4  -7  -7   -1.40    4.80
   4  -7  -7   -2.40    5.10
  -4  -7   7    6.50    9.20
   4   7  -7    8.60   10.10
  -4   7   7   -5.20    4.90
   3  -7  -7    4.80    5.60
  -3  -7   7    0.40    9.60
   3   7  -7  -10.20    9.20
  -3   7   7    5.90    4.90
   2  -7  -7  107.09   10.90
  -2  -7   7  131.09   14.90
  -2   7   7  119.59    8.70
   2   7  -7  139.19   16.20
  -1  -7   7  368.96   22.20
   1  -7  -7  423.76   19.40
   1   7  -7  433.66   24.20
  -1   7   7  368.06   14.40
   0  -7   7  390.06   24.30
   0  -7  -7  367.06   20.20
   0   7  -7  360.56   23.50
   0   7   7  373.76   15.80
  -1  -7  -7  339.47   20.70
   1  -7   7  311.47   21.80
  -2  -7  -7  148.99   16.50
   2  -7   7  130.49   17.40
   3  -7   7  282.67   22.90
  -3  -7  -7  267.27   21.80
   4  -7   7  145.79   18.50
  -4  -7  -7  159.48   19.40
  -5  -7  -7   -1.10   12.60
   5  -7   7   15.50   14.20
  -8  -8   7   53.69   13.60
   8  -8  -7   72.09   14.30
   8   8  -7   65.49   17.70
   7  -8  -7   37.40   11.80
  -7  -8   7   35.40   13.10
   7   8  -7   65.59   15.70
  -6  -8   7   89.39   14.10
   6   8  -7   85.99   16.40
  -5  -8   7  514.25   28.00
   5   8  -7  511.05   30.70
  -4  -8   7  112.89   15.90
   4   8  -7  112.99   17.60
  -3  -8   7  397.26   25.20
   3   8  -7  392.06   25.70
  -2  -8   7   22.10   11.90
   2  -8  -7   11.80    7.90
   2   8  -7   24.70   12.30
  -1  -8   7   11.40   10.40
   1  -8  -7   16.90    8.80
   1   8  -7    3.00   12.40
   0  -8   7   46.70   13.70
   0  -8  -7   39.20   10.70
   0   8  -7   45.60   14.10
  -1  -8  -7  417.86   23.70
   1  -8   7  388.66   24.80
  -1   8  -7  393.46   26.50
   2  -8   7  171.28   19.70
  -2  -8  -7  185.38   18.80
   3  -8   7   13.00   12.60
  -3  -8  -7   12.00   11.40
  -4  -8  -7   -0.20   12.10
   4  -8   7   38.60   15.50
  -6  -9   7  125.99   18.20
   6   9  -7  138.19   21.20
  -5  -9   7   13.30   12.60
   5   9  -7   -6.00   12.60
  -4  -9   7    2.70   11.70
   4   9  -7    8.30   13.90
  -3  -9   7  114.79   16.50
   3   9  -7   83.29   16.70
  -2  -9   7  300.97   23.80
   2   9  -7  302.07   26.10
   1  -9  -7  313.37   20.30
  -1  -9   7  319.37   24.80
   1   9  -7  289.27   25.30
   0  -9   7  144.79   18.70
   0  -9  -7  126.39   15.70
   0   9  -7  171.38   21.20
  -1  -9  -7    0.20   10.70
   1  -9   7   -3.10   10.80
  -1   9  -7   -9.90   12.20
   2  -9   7  121.49   19.10
  -2  -9  -7  101.19   17.00
  13   0  -8    3.40   13.80
  12   0  -8    8.10   13.00
  11   0  -8  -10.30   10.30
  10   0  -8   59.29   10.90
  10   0  -8   89.19   15.70
   9   0  -8    1.20    7.80
   9   0  -8    3.70   10.30
   8   0  -8  702.43   25.10
   8   0  -8  653.73   29.20
  -8   0   8  676.73   26.20
   7   0  -8    5.00    5.70
  -7   0   8   -2.80    6.00
  -6   0   8  394.06   17.30
   6   0  -8  388.16   15.90
  -5   0   8    1.40    5.60
   5   0  -8    1.40    4.20
  -5   0   8   -2.00    3.50
  -4   0   8 2804.92   67.19
  -4   0   8 2777.82   63.69
   4   0  -8 2815.62   63.89
   3   0  -8    3.30    5.40
  -3   0   8   -1.60    4.90
   3   0  -8   -1.70    3.20
   2   0  -8 2463.75   55.89
   2   0  -8 2438.76   61.19
  -2   0   8 2518.55   60.19
  -1   0   8   -0.70    5.50
   1   0  -8    6.00    6.10
   1   0  -8   -5.20    3.20
   0   0   8  609.54   21.90
   0   0  -8  611.34   23.50
   1   0   8   -1.70    5.80
  -1   0  -8    2.10    6.60
  -2   0  -8 1021.90   34.00
   2   0   8 1092.39   33.00
  -3   0  -8   -3.00    7.50
   3   0   8    0.50    6.80
  -4   0  -8  225.58   17.40
   5   0   8    0.30    8.80
  -5   0  -8    1.50   10.00
  -6   0  -8  134.79   16.80
   6   0   8  135.39   16.60
   7   0   8   12.00   11.30
  -7   0  -8   -6.30   10.60
  -8   0  -8   25.70   13.20
   8   0   8   35.40   13.30
  13  -1  -8    7.90   15.40
  13   1  -8    5.30   15.60
  12  -1  -8   30.90   14.50
  12   1  -8   88.69   17.90
  12   1  -8   61.39   14.90
  11  -1  -8  403.46   28.00
  11   1  -8  294.57   25.20
  11   1  -8  334.47   23.00
  10  -1  -8  291.97   23.60
 -10  -1   8  273.47   19.40
  10   1  -8  307.37   20.60
  10   1  -8  282.97   23.30
   9  -1  -8  292.57   21.10
  -9  -1   8  285.77   18.30
   9   1  -8  297.87   18.80
  -8  -1   8  213.38   16.50
   8  -1  -8  228.88   18.00
  -8   1   8  215.28   10.90
   8   1  -8  229.98   15.80
   7  -1  -8   53.59    7.70
  -7  -1   8   52.69    9.30
   7  -1  -8   66.39   11.90
   7   1  -8   49.50    8.70
  -7   1   8   60.19    9.00
  -7   1   8   51.99    6.20
   6  -1  -8  345.37   14.50
  -6  -1   8  395.16   18.30
  -6   1   8  386.56   14.30
  -6   1   8  375.16   14.40
  -6   1   8  379.36   17.00
   6   1  -8  389.16   16.40
   5  -1  -8  590.44   17.70
  -5  -1   8  561.64   22.00
  -5   1   8  568.64   18.50
  -5   1   8  580.34   20.20
  -5   1   8  576.34   17.20
   5   1  -8  578.34   19.70
  -4  -1   8    7.70    4.40
   4  -1  -8   11.70    5.70
   4  -1  -8   13.20    3.40
  -4  -1   8   14.00    6.50
  -4   1   8   12.00    5.30
  -4   1   8   16.50    3.30
  -4   1   8   22.90    5.20
   4   1  -8    3.20    4.70
   3  -1  -8  702.23   17.30
   3  -1  -8  670.13   20.90
  -3  -1   8  684.13   23.70
   3  -1  -8  695.03   22.70
  -3   1   8  700.13   21.40
   3   1  -8  668.83   20.70
   3   1  -8  697.23   24.10
   2  -1  -8   17.50    4.90
   2  -1  -8   16.60    6.00
   2  -1  -8   19.10    2.50
  -2  -1   8   19.30    6.90
   2   1  -8   26.70    5.10
  -2   1   8   24.10    5.40
   2   1  -8   19.90    6.50
   1  -1  -8  313.17    9.00
   1  -1  -8  289.47   13.00
  -1  -1   8  281.97   14.70
   1  -1  -8  292.97   15.30
   1   1  -8  273.57   15.90
  -1   1   8  286.67   13.50
   0  -1  -8  460.35   20.20
   0  -1   8  484.15   20.00
   0   1   8  444.86   17.00
   0   1  -8  447.76   19.70
  -1  -1  -8  118.19    7.40
   1  -1   8  112.49   11.10
  -1  -1  -8  124.19   12.70
   1   1   8  119.89    9.90
  -1   1  -8  120.49   12.00
  -2  -1  -8  535.05   23.90
  -2  -1  -8  592.14   18.20
   2  -1   8  541.45   23.30
   2   1   8  585.14   21.10
  -2   1  -8  520.45   23.80
  -3  -1  -8 1703.33   49.99
   3  -1   8 1769.22   49.70
  -3   1  -8 1760.52   50.39
   4  -1   8   63.69   10.80
  -4  -1  -8   80.29   12.50
  -4   1  -8   62.69   11.60
   4   1   8   79.29   11.30
   5  -1   8  273.57   21.20
  -5  -1  -8  233.68   19.60
  -5   1  -8  236.68   18.60
   5   1   8  258.17   18.50
  -6  -1  -8   31.10   13.20
   6  -1   8   47.40   13.40
  -6   1  -8   50.09   12.60
   6   1   8   25.00   10.50
   7  -1   8  509.95   28.80
  -7  -1  -8  582.94   31.20
   7   1   8  500.65   27.30
  -7   1  -8  489.25   28.80
  -8  -1  -8  212.98   23.00
   8  -1   8  168.08   21.00
  -8   1  -8  194.68   21.00
   8   1   8  193.88   19.90
  12  -2  -8   16.50   14.40
 -12  -2   8    6.20   10.80
  12   2  -8    1.10   12.60
 -11  -2   8    2.00    9.50
  11  -2  -8    5.10   12.40
  11   2  -8    7.80   11.10
  10  -2  -8  168.78   19.50
 -10  -2   8  144.89   15.80
  10   2  -8  148.69   16.40
   9  -2  -8  738.93   32.80
  -9  -2   8  782.12   30.20
   9   2  -8  748.03   29.90
   8  -2  -8   62.39   12.00
  -8  -2   8   79.89   11.30
   8   2  -8   76.39   10.80
   7  -2  -8  525.15   24.00
  -7  -2   8  526.15   22.70
   7   2  -8  553.04   22.60
  -7   2   8  556.54   16.60
   6  -2  -8  181.18   15.10
  -6  -2   8  174.58   14.10
   6   2  -8  180.98   13.20
  -6   2   8  182.38    8.60
  -6   2   8  155.68   11.10
  -6   2   8  174.58    9.30
  -5  -2   8  333.37   16.70
  -5   2   8  320.87   12.10
   5   2  -8  292.57   15.00
  -5   2   8  310.47   13.50
  -5   2   8  291.37   10.70
   4  -2  -8  230.98   11.70
  -4  -2   8  189.88   14.20
  -4   2   8  237.78   10.70
  -4   2   8  246.48   11.20
  -4   2   8  219.58    7.60
   4   2  -8  202.88   12.40
  -3  -2   8 3521.95   85.19
   3  -2  -8 3586.34   82.89
   3   2  -8 3610.04   82.99
  -3   2   8 3477.65   82.79
  -3   2   8 3615.34   80.79
  -3   2   8 3665.93   82.09
  -2  -2   8  452.55   19.60
   2  -2  -8  444.26   14.40
   2  -2  -8  448.26   17.70
   2   2  -8  447.86   19.10
  -2   2   8  413.56   14.80
  -2   2   8  447.46   16.10
   2   2  -8  426.86   17.30
   1  -2  -8   98.09    7.60
  -1  -2   8   89.39   10.30
   1  -2  -8  104.59   10.40
   1   2  -8   88.09   10.20
  -1   2   8  100.09    7.60
   0  -2  -8   70.89    3.80
   0  -2   8   65.29   10.00
   0  -2  -8   77.19    7.00
   0  -2  -8   76.99   10.10
   0   2  -8   70.89   10.00
   0   2   8   72.69    7.00
  -1  -2  -8 2548.84   55.59
  -1  -2  -8 2485.75   63.79
   1  -2   8 2462.25   64.29
  -1  -2  -8 2470.25   59.29
   1   2   8 2374.26   58.59
  -1   2  -8 2510.65   64.49
   2  -2   8  118.29   12.70
  -2  -2  -8  137.39   13.40
  -2  -2  -8  133.99    8.20
  -2   2  -8  157.48   14.70
  -3  -2  -8  663.33   27.40
   3  -2   8  583.74   25.60
  -3   2  -8  536.95   25.30
   3   2   8  647.74   22.60
  -4  -2  -8   92.29   13.30
   4  -2   8   88.99   13.00
   4   2   8  126.19   11.60
  -4   2  -8   81.49   13.10
  -5  -2  -8  665.93   30.80
   5   2   8  659.53   26.10
  -5   2  -8  657.83   29.70
  -6  -2  -8  175.58   18.80
   6  -2   8  192.48   20.40
   6   2   8  193.08   16.40
  -6   2  -8  157.68   17.30
  -7  -2  -8  237.98   22.40
   7  -2   8  285.97   25.40
   7   2   8  248.38   19.90
  -7   2  -8  266.77   22.50
   8  -2   8  -10.90   12.90
  -8  -2  -8  -13.70   14.10
  -8   2  -8  -18.80   11.60
 -12  -3   8   56.99   14.70
  12  -3  -8   86.79   17.50
  12   3  -8   57.79   16.40
 -11  -3   8  300.97   22.50
  11  -3  -8  301.67   24.60
  11   3  -8  317.47   24.60
  10  -3  -8  210.48   21.00
 -10  -3   8  182.68   17.90
  10   3  -8  228.98   20.10
  -9  -3   8  129.89   15.60
   9  -3  -8  139.59   16.50
   9   3  -8  138.79   15.50
  -8  -3   8   21.90    8.90
   8  -3  -8   36.00   10.80
   8   3  -8   21.10    9.00
  -7  -3   8  467.95   22.60
   7  -3  -8  445.76   22.20
  -7   3   8  458.35   13.10
   7   3  -8  465.35   22.10
  -6  -3   8  730.73   27.80
   6  -3  -8  697.93   26.60
  -6   3   8  711.73   19.00
  -6   3   8  707.83   22.60
  -6   3   8  707.93   20.60
   6   3  -8  689.73   26.10
  -5  -3   8  885.11   29.50
   5  -3  -8  821.42   23.10
  -5   3   8  825.52   22.50
  -5   3   8  832.12   21.80
   5   3  -8  861.31   28.40
  -5   3   8  824.22   24.10
  -4  -3   8   11.90    6.80
   4  -3  -8    9.80    4.80
   4   3  -8   13.80    7.00
  -4   3   8   10.70    2.30
  -4   3   8   13.00    4.10
  -4   3   8   10.00    4.20
   3  -3  -8  272.47   13.20
  -3  -3   8  285.47   16.10
  -3   3   8  249.28    9.90
  -3   3   8  253.07   11.80
  -3   3   8  250.97   11.80
   3   3  -8  259.37   14.80
   2  -3  -8  261.07   13.70
  -2  -3   8  268.87   15.80
   2   3  -8  245.68   14.60
  -2   3   8  277.87    9.90
  -2   3   8  266.97   11.10
   1  -3  -8  661.23   23.50
   1  -3  -8  628.74   17.50
  -1  -3   8  665.73   25.70
   1   3  -8  675.23   24.00
   1   3  -8  690.73   25.20
  -1   3   8  659.13   17.90
  -1   3   8  642.64   18.60
   0  -3   8    8.80    8.40
   0  -3  -8    2.20    3.40
   0  -3  -8    8.50    6.90
   0   3  -8   13.30    7.50
  -1  -3  -8  610.64   16.10
  -1  -3  -8  606.34   24.70
   1  -3   8  644.04   25.80
  -1  -3  -8  584.74   18.70
  -1   3  -8  639.24   24.90
   2  -3   8  271.47   18.60
  -2  -3  -8  307.67   11.50
  -2  -3  -8  339.87   15.80
  -2  -3  -8  328.17   18.40
   2   3   8  298.87   12.80
  -2   3  -8  289.67   17.90
   3  -3   8  204.68   18.00
  -3  -3  -8  257.77   18.20
  -3  -3  -8  301.27   13.00
   3   3   8  282.07   13.30
  -3   3  -8  241.88   18.40
  -4  -3  -8  534.95   26.50
   4  -3   8  636.24   28.50
   4   3   8  597.04   21.30
  -4   3  -8  633.24   26.80
  -5  -3  -8  109.49   16.00
   5   3   8  137.49   12.00
  -5   3  -8  103.49   14.20
   6  -3   8   24.00   13.10
  -6  -3  -8   24.70   12.60
  -6   3  -8   35.40   11.60
  -7  -3  -8   19.30   14.70
   7  -3   8    8.80   14.40
  -7   3  -8   18.90   12.00
  12  -4  -8  194.78   24.10
 -12  -4   8  162.88   20.10
  12   4  -8  168.68   21.80
  11  -4  -8   63.09   15.50
 -11  -4   8   72.19   15.30
  11   4  -8   68.49   15.20
 -10  -4   8   16.40   11.90
  10  -4  -8   15.70   11.30
  10   4  -8    6.40   11.80
  -9  -4   8   26.80   10.60
   9  -4  -8   59.49   12.60
   9   4  -8   35.10   12.20
   8  -4  -8  647.94   29.20
  -8  -4   8  660.63   28.60
   8   4  -8  745.53   29.40
  -7  -4   8   39.10   10.20
   7  -4  -8   53.59   10.70
   7   4  -8   30.70    9.80
  -6  -4   8   29.60    9.20
   6  -4  -8   47.40    9.30
   6   4  -8   33.70   10.10
  -6   4   8   43.90    5.80
  -6   4   8   47.10    6.60
   5  -4  -8  167.78   12.60
   5  -4  -8  163.68    8.60
  -5  -4   8  101.29   12.10
   5   4  -8  101.19   11.60
  -5   4   8  151.48    7.70
  -5   4   8  140.79    8.90
  -4  -4   8  840.32   30.00
   4  -4  -8  783.62   23.00
  -4   4   8  810.52   26.60
   4   4  -8  782.02   28.40
  -4   4   8  780.72   21.00
  -4   4   8  783.02   19.00
  -3  -4   8    5.10    7.80
   3  -4  -8    1.50    5.00
  -3   4   8   -1.40    2.40
   3   4  -8   -5.70    7.20
  -3   4   8   -0.90    3.80
  -3   4   8    1.20    4.20
  -2  -4   8   13.70    7.60
   2  -4  -8   11.10    6.00
  -2   4   8   17.70    3.80
   2   4  -8    9.30    7.60
   1  -4  -8   49.99    8.70
  -1  -4   8   30.80    9.30
  -1   4   8   47.40    4.00
   1   4  -8   41.70    8.90
   0  -4  -8  906.81   21.20
   0  -4  -8  922.11   30.30
   0  -4   8  878.51   31.90
   1  -4   8  106.69   13.20
  -1  -4  -8   94.89    5.80
  -1  -4  -8  107.59    6.90
  -1  -4  -8  108.29   12.60
  -1   4  -8   96.69   12.20
   2  -4   8  367.96   21.40
  -2  -4  -8  385.66   21.20
  -2   4  -8  338.47   20.50
   2   4   8  330.27   10.20
  -3  -4  -8  100.89   14.40
   3  -4   8   73.99   13.30
  -3   4  -8   68.39   12.10
  -4  -4  -8  102.69   14.60
   4  -4   8  132.89   16.70
  -4   4  -8  108.69   14.80
   5  -4   8   49.20   14.00
  -5  -4  -8   91.69   15.80
  -5   4  -8   55.19   12.70
  -6  -4  -8  775.32   37.00
   6  -4   8  785.32   39.40
  -6   4  -8  822.32   34.10
  -7  -4  -8   -2.80   12.40
   7  -4   8    9.10   14.30
  -7   4  -8    0.70   10.70
  11  -5  -8  142.09   20.50
 -11  -5   8  131.09   17.80
  11   5  -8  181.38   22.00
 -10  -5   8   45.20   13.70
  10  -5  -8   36.50   14.20
  10   5  -8   67.09   15.70
  -9  -5   8    8.50   10.10
   9  -5  -8   14.20   11.10
   9   5  -8   12.10   11.60
   8  -5  -8  148.99   16.40
  -8  -5   8  157.98   16.80
   8   5  -8  179.38   18.60
   7  -5  -8  686.63   28.10
  -7  -5   8  654.03   28.70
   7   5  -8  684.33   29.90
   6  -5  -8  259.97   16.80
  -6  -5   8  271.17   18.70
   6   5  -8  309.17   20.60
   5  -5  -8  299.77   15.80
   5  -5  -8  323.77   11.50
  -5  -5   8  347.17   19.90
  -5   5   8  333.87   12.00
   5   5  -8  296.87   19.20
   4  -5  -8   40.60    6.00
  -4  -5   8   20.40    9.70
  -4   5   8   35.30    3.50
   4   5  -8   32.10    9.40
  -4   5   8   28.30    6.40
  -4   5   8   42.60    3.60
  -3  -5   8   32.70    9.80
   3  -5  -8   29.60    6.70
   3   5  -8   39.70    9.70
  -2  -5   8  138.79   14.20
   2  -5  -8  148.79   11.80
   2   5  -8  167.28   15.40
  -1  -5   8 2093.89   58.59
   1  -5  -8 2125.89   54.69
   1   5  -8 2017.40   57.29
   0  -5   8  826.72   31.90
   0  -5  -8  759.22   28.30
   1  -5   8   79.39   12.90
  -1  -5  -8   49.60   10.20
   2  -5   8   37.80   12.00
  -2  -5  -8   30.10    9.90
   3  -5   8  550.14   27.80
  -3  -5  -8  572.64   26.70
  -3   5  -8  522.55   25.30
   4  -5   8   25.30   12.90
  -4  -5  -8   32.30   11.80
  -4   5  -8   19.80   11.20
  -5  -5  -8  142.79   18.70
   5  -5   8  129.39   18.60
  -5   5  -8  114.79   15.80
  -6  -5  -8   62.79   15.80
  -6   5  -8   94.79   15.90
  10  -6  -8   13.30   13.00
 -10  -6   8   11.30   13.00
  10   6  -8    3.30   12.30
  -9  -6   8  101.09   15.50
   9  -6  -8   95.49   15.10
   9   6  -8   71.39   15.90
  -8  -6   8   -2.80    9.60
   8  -6  -8    9.80    9.80
   8   6  -8   -2.50   11.40
   7  -6  -8  322.87   20.30
  -7  -6   8  324.87   21.60
   7   6  -8  303.77   22.20
  -6  -6   8   10.80    9.10
   6  -6  -8    1.50    7.00
   6   6  -8    8.80    9.80
   5  -6  -8  237.78   14.40
  -5  -6   8  255.57   18.90
   5   6  -8  254.77   20.50
   4  -6  -8  113.09    8.70
  -4  -6   8   74.29   12.60
   4   6  -8   85.29   13.90
  -4   6   8   92.89    6.90
  -3  -6   8  644.24   27.70
   3  -6  -8  617.04   21.70
  -3   6   8  637.54   19.40
   3   6  -8  615.24   28.70
  -2  -6   8   76.49   12.30
   2  -6  -8   93.19   10.30
   2   6  -8   60.89   12.00
  -1  -6   8  152.08   15.80
   1  -6  -8  171.48   13.90
   1   6  -8  181.78   17.30
   0  -6   8   36.60   11.10
   0  -6  -8   14.20    8.60
  -1  -6  -8  946.31   34.40
   1  -6   8  998.50   37.10
  -2  -6  -8    9.90   10.60
   2  -6   8    7.60   11.40
   3  -6   8   -9.90   10.40
  -3  -6  -8    3.70   10.60
  -4  -6  -8   27.10   13.20
   4  -6   8   11.50   11.90
   5  -6   8  728.83   36.60
  -5  -6  -8  736.53   35.10
   9  -7  -8   22.30   12.20
  -9  -7   8   37.60   14.30
   9   7  -8   20.20   15.10
   8  -7  -8  118.19   15.30
  -8  -7   8   93.19   15.10
   8   7  -8  104.59   17.00
  -7  -7   8  139.89   16.60
   7  -7  -8  142.99   15.30
   7   7  -8  138.19   18.30
   6  -7  -8  647.24   25.60
  -6  -7   8  643.54   30.90
   6   7  -8  642.94   32.70
  -5  -7   8   28.70   11.40
   5   7  -8   19.50   12.40
  -4  -7   8   65.19   13.20
   4   7  -8   63.89   13.60
   3  -7  -8   47.10    8.20
  -3  -7   8   54.29   13.00
   3   7  -8   55.59   12.80
  -2  -7   8  794.62   32.80
   2  -7  -8  786.52   27.50
   2   7  -8  845.22   35.40
  -1  -7   8  197.48   18.70
   1  -7  -8  225.88   16.70
   1   7  -8  236.98   21.00
   0  -7   8  451.25   25.70
   0  -7  -8  478.25   23.40
   0   7  -8  453.45   26.60
  -1  -7  -8    4.90    9.70
   1  -7   8    3.00   11.50
   2  -7   8   80.19   15.30
  -2  -7  -8   79.49   14.60
  -3  -7  -8  180.58   18.80
   3  -7   8  181.28   20.60
  -4  -7  -8  351.56   27.50
   4  -7   8  335.37   27.40
  -8  -8   8  170.98   20.00
   8   8  -8  181.48   22.60
  -7  -8   8   16.50   11.90
   7   8  -8   25.20   14.50
  -6  -8   8    9.90   11.90
   6   8  -8   -9.20   11.90
  -5  -8   8    6.30   11.80
   5   8  -8   -8.20   11.50
  -4  -8   8  252.07   21.50
   4   8  -8  255.57   22.70
  -3  -8   8   49.40   13.90
   3   8  -8   28.40   14.10
  -2  -8   8   86.39   15.50
   2  -8  -8   56.49   10.40
   2   8  -8   66.69   16.10
   1  -8  -8   41.40   10.40
  -1  -8   8   32.30   13.70
   1   8  -8   42.70   15.00
   0  -8  -8  164.58   16.70
   0  -8   8  187.18   20.40
   0   8  -8  200.78   20.80
   1  -8   8  126.49   18.40
  -1  -8  -8  109.79   15.70
  -1   8  -8  121.79   18.20
  -2  -8  -8  241.98   22.10
   2  -8   8  203.48   22.10
  -3  -8  -8   52.39   15.80
   3  -8   8   71.29   16.50
  -5  -9   8  286.27   24.10
   5   9  -8  339.77   28.30
  -4  -9   8  -11.90   11.40
   4   9  -8   20.40   13.80
  -3  -9   8   38.50   13.80
   3   9  -8   40.10   15.00
  -2  -9   8    0.80   11.50
   2   9  -8   12.90   14.40
  -1  -9   8  612.84   33.00
   1  -9  -8  544.05   31.50
   1   9  -8  578.34   33.40
   0  -9  -8   36.30   12.50
   0  -9   8   11.50   13.20
   0   9  -8   37.00   15.00
   1  -9   8    1.80   12.00
  -1  -9  -8   18.80   12.60
  -1   9  -8   -7.10   14.20
  12   0  -9  -15.60   12.90
 -11   0   9   69.49   13.80
  11   0  -9   76.89   16.10
  10   0  -9   -9.00    7.80
 -10   0   9   -1.40    9.00
  -9   0   9  221.58   16.50
   9   0  -9  218.08   16.10
  -8   0   9   11.10    8.10
   8   0  -9   -2.70    6.20
   7   0  -9   89.59    9.30
  -7   0   9   66.19   10.20
   6   0  -9    6.50    5.00
  -6   0   9   -3.50    5.60
  -5   0   9   77.99    9.20
  -5   0   9   95.49    7.80
   5   0  -9   89.19    7.70
   4   0  -9    1.60    3.80
  -4   0   9    6.60    5.60
   3   0  -9  721.53   20.00
   3   0  -9  690.53   24.50
  -3   0   9  751.92   24.50
  -2   0   9   -2.60    5.30
   2   0  -9    0.40    6.30
   2   0  -9    1.60    3.30
   1   0  -9  436.56   20.20
   1   0  -9  433.06   14.40
  -1   0   9  434.96   18.40
   0   0   9   -7.00    5.90
   0   0  -9    6.00    7.30
   1   0   9 1465.25   41.60
  -1   0  -9 1448.06   43.20
   2   0   9   -0.50    7.30
  -2   0  -9   -2.20    8.30
   3   0   9 1274.67   39.40
  -3   0  -9 1218.38   40.80
  -4   0  -9  -10.30    9.20
   5   0   9  984.10   37.70
  -5   0  -9 1027.10   38.40
  -6   0  -9   -2.50   11.00
   6   0   9    7.10   10.40
  -7   0  -9  619.64   33.70
   7   0   9  627.64   32.10
  12  -1  -9  318.87   27.20
 -12  -1   9  303.97   22.90
  12   1  -9  334.07   25.50
  11  -1  -9  381.26   27.10
 -11  -1   9  433.96   24.50
  11   1  -9  395.36   24.50
  10  -1  -9  545.85   29.40
 -10  -1   9  552.34   27.40
  10   1  -9  525.35   25.90
  -9  -1   9   11.90    8.80
   9  -1  -9   15.50   10.90
   9   1  -9   16.30    8.80
  -9   1   9   20.60    8.60
  -8  -1   9   16.70    8.00
   8   1  -9   29.60    8.20
  -8   1   9   20.20    8.20
   7  -1  -9   64.09    8.00
  -7  -1   9   67.59   10.00
   7   1  -9   67.49    9.40
  -7   1   9   50.99    8.80
  -6  -1   9 1634.94   47.30
   6  -1  -9 1796.52   43.20
  -6   1   9 1791.82   46.40
   6   1  -9 1687.03   45.00
  -6   1   9 1725.43   42.60
  -5  -1   9  987.70   31.60
   5  -1  -9  957.30   25.90
   5   1  -9  994.60   28.60
  -5   1   9  971.00   25.70
  -5   1   9 1026.40   30.00
   4  -1  -9  256.47    9.40
   4  -1  -9  259.87   14.10
  -4  -1   9  249.18   14.40
   4   1  -9  257.87   12.30
  -4   1   9  240.28   12.90
  -3  -1   9   35.10    7.30
   3  -1  -9   35.00    3.50
   3  -1  -9   37.20    7.80
   3   1  -9   55.19    9.40
  -3   1   9   22.60    5.90
   3   1  -9   33.10    5.80
   2  -1  -9  180.68   13.40
  -2  -1   9  186.98   13.70
   2  -1  -9  193.48    6.50
   2   1  -9  173.88   13.30
   2   1  -9  186.18   10.60
  -2   1   9  203.38   11.70
  -1  -1   9  688.13   24.70
   1  -1  -9  695.73   25.00
   1  -1  -9  674.93   17.30
  -1   1   9  668.13   22.60
   1   1  -9  698.93   25.70
   1   1  -9  698.03   21.80
   0  -1   9  716.53   26.00
   0  -1  -9  722.73   27.00
   0  -1  -9  731.03   19.20
   0   1  -9  715.23   26.80
   0   1   9  729.53   24.10
  -1  -1  -9   21.80    4.50
  -1  -1  -9   24.20    8.60
   1  -1   9   35.80    9.30
   1   1   9   27.90    7.10
  -1   1  -9   28.70    9.60
  -2  -1  -9   79.39   11.90
   2  -1   9   97.29   12.00
  -2  -1  -9  100.29    8.30
   2   1   9   93.49   10.20
  -2   1  -9   81.89   12.30
  -3  -1  -9  117.19   14.20
   3  -1   9  109.89   13.50
  -3   1  -9  147.59   15.80
  -4  -1  -9   84.89   14.00
  -4   1  -9   83.59   14.00
   4   1   9   89.49   12.30
  -5  -1  -9  357.46   23.70
   5  -1   9  338.27   24.40
   5   1   9  357.86   21.90
  -5   1  -9  379.46   24.90
   6  -1   9   10.00   11.60
  -6  -1  -9    8.00   12.50
  -6   1  -9    8.00   12.50
   6   1   9    3.80    9.80
   7  -1   9   37.10   14.40
  -7  -1  -9   80.39   17.20
  -7   1  -9   50.39   15.50
   7   1   9   54.19   13.30
 -12  -2   9  217.08   21.10
  12  -2  -9  182.18   23.10
  12   2  -9  189.48   19.80
  11  -2  -9   22.40   13.50
 -11  -2   9    5.10   10.10
  11   2  -9    9.80   11.60
 -10  -2   9   54.39   13.10
  10  -2  -9   50.49   13.60
  10   2  -9   57.19   12.50
  -9  -2   9   66.39   12.40
   9  -2  -9   56.19   12.50
   9   2  -9   64.29   12.10
  -8  -2   9  407.76   22.00
   8  -2  -9  369.06   22.80
   8   2  -9  420.96   21.00
  -8   2   9  420.46   19.60
  -7  -2   9    1.60    7.10
   7   2  -9    7.60    7.00
  -7   2   9   -7.90    5.60
  -7   2   9    4.20    3.60
  -6  -2   9  193.48   14.90
   6   2  -9  203.88   14.00
  -6   2   9  195.48   10.10
  -6   2   9  204.48   12.30
  -6   2   9  204.08    9.70
  -5  -2   9   77.39   10.40
  -5   2   9   86.09    7.60
  -5   2   9   83.49    8.10
  -5   2   9   74.79    5.60
   5   2  -9   80.29    9.40
   4  -2  -9 1508.45   39.80
  -4  -2   9 1440.96   42.70
   4   2  -9 1517.25   40.40
  -4   2   9 1490.95   38.40
  -3  -2   9   48.90    8.80
   3  -2  -9   56.69    8.20
   3   2  -9   58.69    7.80
  -3   2   9   70.19    7.10
   2  -2  -9  744.33   21.90
   2  -2  -9  774.02   25.90
  -2  -2   9  750.22   27.20
   2   2  -9  772.02   24.50
  -2   2   9  712.03   22.20
   2   2  -9  762.12   27.90
  -1  -2   9  472.55   21.60
   1  -2  -9  468.75   16.20
   1  -2  -9  480.55   20.70
  -1   2   9  473.55   16.70
   1   2  -9  459.25   18.60
   1   2  -9  428.86   20.60
   0  -2   9 1054.39   36.20
   0  -2  -9 1170.98   36.40
   0  -2  -9 1292.17   34.20
   0  -2  -9 1142.19   25.80
   0   2  -9 1056.69   36.10
   0   2   9 1142.29   31.40
  -1  -2  -9  359.26   19.30
  -1  -2  -9  343.47   11.60
   1  -2   9  389.06   21.00
   1   2   9  356.76   15.40
  -1   2  -9  379.56   19.90
  -2  -2  -9  831.82   31.20
  -2  -2  -9  844.42   23.40
   2  -2   9  863.01   31.60
  -2   2  -9  804.22   30.90
  -3  -2  -9    3.70    9.10
   3  -2   9   12.70   10.00
  -3   2  -9    0.40    8.70
   3   2   9   11.80    7.10
   4  -2   9  134.19   16.50
  -4  -2  -9  173.18   18.30
   4   2   9  172.98   14.30
  -4   2  -9  150.18   17.10
  -5  -2  -9    7.20   11.70
   5   2   9    1.80    8.00
  -5   2  -9   12.00   11.60
   6  -2   9  431.76   29.40
  -6  -2  -9  448.96   29.50
   6   2   9  440.66   23.40
  -6   2  -9  430.46   26.10
   7  -2   9  137.89   20.80
  -7  -2  -9  111.99   18.20
  -7   2  -9   99.59   18.10
  12  -3  -9    8.10   13.90
 -12  -3   9    1.10   11.50
  12   3  -9   -5.90   11.60
  11  -3  -9  200.88   22.10
 -11  -3   9  203.28   20.20
  11   3  -9  217.28   20.00
  10  -3  -9   54.29   13.40
 -10  -3   9   71.79   13.50
  10   3  -9   53.39   12.90
  -9  -3   9  163.48   16.30
   9  -3  -9  191.78   19.20
   9   3  -9  163.18   16.40
  -8  -3   9   26.80    9.60
   8  -3  -9   22.50   10.40
   8   3  -9    9.80    9.30
  -8   3   9   21.10    7.50
  -7  -3   9  263.17   18.20
   7  -3  -9  325.47   19.80
  -7   3   9  309.67   15.50
   7   3  -9  281.67   17.40
  -6  -3   9 1160.78   37.00
  -6   3   9 1066.39   31.50
   6   3  -9 1173.48   35.80
  -6   3   9 1109.99   28.90
  -6   3   9 1126.59   28.90
   5  -3  -9  707.83   21.90
  -5  -3   9  712.13   27.60
  -5   3   9  693.63   21.60
   5   3  -9  730.33   25.90
  -5   3   9  640.44   20.60
  -5   3   9  703.63   18.00
   4  -3  -9  546.95   19.40
  -4  -3   9  563.84   24.10
  -4   3   9  542.65   17.40
  -4   3   9  518.55   19.20
   4   3  -9  542.75   21.70
  -3  -3   9   18.70    8.00
   3  -3  -9   25.80    7.00
   3   3  -9   28.60    7.90
  -3   3   9   27.10    4.50
  -3   3   9   24.30    5.70
   2  -3  -9  857.61   27.90
  -2  -3   9  827.72   29.90
  -2   3   9  862.51   23.00
   2   3  -9  816.62   28.00
  -2   3   9  884.71   24.40
   1  -3  -9  462.95   14.60
  -1  -3   9  490.55   22.10
   1  -3  -9  469.25   20.60
  -1   3   9  451.65   14.80
   1   3  -9  463.05   20.50
  -1   3   9  461.15   15.60
   1   3  -9  447.06   21.40
   0  -3  -9  186.18   14.20
   0  -3   9  161.38   15.20
   0  -3  -9  154.28    9.20
   0   3  -9  188.68   16.30
  -1  -3  -9  232.38   16.40
  -1  -3  -9  205.98   11.40
  -1  -3  -9  217.28    7.70
   1  -3   9  168.28   15.60
  -1   3  -9  182.38   15.80
  -2  -3  -9  684.13   28.60
   2  -3   9  678.63   29.60
   2   3   9  625.44   20.80
  -2   3  -9  619.64   27.30
   3  -3   9  262.17   21.20
  -3  -3  -9  336.07   22.10
  -3   3  -9  275.07   19.20
   3   3   9  267.37   14.00
   4  -3   9  385.46   25.30
  -4  -3  -9  397.16   25.30
  -4   3  -9  397.36   24.30
   4   3   9  389.06   17.90
  -5  -3  -9  212.98   21.30
  -5   3  -9  290.57   22.90
   6  -3   9   11.50   12.70
  -6  -3  -9   23.50   13.10
  -6   3  -9   10.60   12.10
   7  -3   9   49.40   17.20
  -7  -3  -9   21.10   14.50
  -7   3  -9   29.30   12.90
 -11  -4   9   10.70   12.70
  11  -4  -9   -4.20   11.30
  11   4  -9    6.90   12.60
  10  -4  -9   56.29   13.60
 -10  -4   9   52.69   12.70
  10   4  -9   59.09   13.70
  -9  -4   9  598.14   28.50
   9  -4  -9  558.14   28.90
   9   4  -9  651.63   29.90
   8  -4  -9   27.00   10.50
  -8  -4   9   33.50   10.70
   8   4  -9   41.10   11.10
  -7  -4   9  208.98   18.40
   7  -4  -9  221.98   17.20
   7   4  -9  239.38   18.70
  -7   4   9  212.58   12.90
  -6  -4   9  146.59   14.40
   6  -4  -9  117.39   12.40
  -6   4   9  118.19    9.40
   6   4  -9  137.59   14.40
   5  -4  -9   13.50    5.00
  -5  -4   9    1.80    8.00
   5   4  -9    3.70    7.90
  -5   4   9   14.90    4.80
  -4  -4   9  520.85   24.30
   4  -4  -9  513.55   18.30
  -4   4   9  506.85   17.50
   4   4  -9  449.06   22.10
  -4   4   9  494.75   15.10
  -3  -4   9 1417.46   43.90
   3  -4  -9 1409.76   38.90
   3   4  -9 1374.06   42.10
  -3   4   9 1445.06   36.30
  -3   4   9 1439.06   32.80
   2  -4  -9   30.20    7.80
  -2  -4   9   34.10   10.60
  -2   4   9   36.80    4.80
   2   4  -9   10.60    7.60
  -2   4   9   29.90    2.90
   1  -4  -9  561.04   23.20
  -1  -4   9  587.44   26.40
  -1   4   9  567.94   15.50
   1   4  -9  599.84   25.00
   0  -4   9   31.50   10.80
   0  -4  -9   58.89    7.30
   0  -4  -9   69.19   10.40
   0   4   9   52.49    4.50
   1  -4   9  481.55   24.80
  -1  -4  -9  538.75   24.70
  -1   4  -9  530.25   25.80
  -2  -4  -9   26.00   10.40
   2  -4   9   16.40   10.60
  -2   4  -9   12.30   10.20
  -3  -4  -9  331.87   21.70
   3  -4   9  362.66   23.40
  -3   4  -9  317.67   22.20
  -4  -4  -9   52.29   14.40
   4  -4   9   60.69   13.90
  -4   4  -9   12.20   11.90
   5  -4   9  181.88   20.10
  -5  -4  -9  161.98   19.80
  -5   4  -9  197.28   19.90
   6  -4   9   80.79   18.60
  -6  -4  -9   76.99   18.10
  -6   4  -9  104.39   17.10
 -11  -5   9   40.20   14.90
  11  -5  -9   27.40   13.40
  11   5  -9   51.29   15.10
 -10  -5   9  189.18   20.70
  10  -5  -9  216.98   21.50
  10   5  -9  190.48   20.10
  -9  -5   9   32.50   12.80
   9  -5  -9   20.80   11.50
   9   5  -9   15.40   12.40
   8  -5  -9    5.00    8.90
  -8  -5   9    6.30   11.00
   8   5  -9   17.20   11.80
   7  -5  -9   17.00    9.20
  -7  -5   9   22.80   11.10
   7   5  -9   45.30   12.20
  -7   5   9   27.70    6.60
  -6  -5   9  247.48   19.10
   6  -5  -9  285.77   17.20
   6   5  -9  277.37   19.40
  -6   5   9  286.37   12.90
  -5  -5   9   82.79   12.70
   5  -5  -9   93.29    7.80
   5   5  -9  102.29   13.80
  -5   5   9   99.79    7.30
  -4  -5   9   15.10   10.20
   4  -5  -9   18.00    6.10
   4   5  -9   12.80    9.70
   3  -5  -9  369.56   16.70
  -3  -5   9  314.17   20.20
   3   5  -9  343.57   21.30
  -2  -5   9 1794.12   52.39
   2  -5  -9 1762.82   47.10
   2   5  -9 1614.94   49.90
   1  -5  -9  464.85   21.50
  -1  -5   9  449.36   24.60
   1   5  -9  407.96   22.80
   0  -5  -9   65.39   11.10
   0  -5   9   51.19   12.60
  -1  -5  -9    1.10    9.40
   1  -5   9   -3.40    9.40
  -2  -5  -9  191.98   17.50
   2  -5   9  199.68   19.80
  -2   5  -9  202.18   19.00
   3  -5   9  263.67   22.20
  -3  -5  -9  240.38   20.60
  -3   5  -9  276.07   22.00
  -4  -5  -9  595.14   31.40
   4  -5   9  598.64   32.80
  -4   5  -9  610.24   30.20
  -5  -5  -9  191.88   21.00
   5  -5   9  198.48   21.60
  -5   5  -9  194.88   20.00
  10  -6  -9  282.87   24.70
 -10  -6   9  294.87   24.60
  10   6  -9  308.97   26.20
   9  -6  -9   61.89   13.80
  -9  -6   9   44.50   13.30
   9   6  -9   54.29   15.30
  -8  -6   9 1045.50   40.20
   8  -6  -9  932.11   36.20
   8   6  -9  999.90   40.40
  -7  -6   9   59.09   13.70
   7  -6  -9   63.29   11.00
   7   6  -9   50.99   13.30
  -6  -6   9   71.29   13.90
   6  -6  -9  105.19   11.90
   6   6  -9  108.09   15.30
  -5  -6   9   20.30   11.30
   5   6  -9   11.60   10.20
  -4  -6   9  532.35   26.40
   4  -6  -9  520.35   19.00
   4   6  -9  522.25   27.40
   3  -6  -9   46.30    8.40
  -3  -6   9   35.80   12.00
   3   6  -9   22.60   11.10
  -2  -6   9  320.37   22.50
   2  -6  -9  288.67   17.10
   2   6  -9  285.57   20.70
  -1  -6   9   67.89   13.90
   1  -6  -9   68.39   11.10
   1   6  -9   77.19   14.10
   0  -6   9  125.39   16.90
   0  -6  -9   94.69   12.60
   0   6  -9  120.49   16.30
  -1  -6  -9   91.59   13.80
   1  -6   9   54.39   14.20
   2  -6   9  450.45   27.00
  -2  -6  -9  414.86   24.00
  -3  -6  -9   13.00   11.40
   3  -6   9   40.60   13.20
   4  -6   9   26.60   13.50
  -4  -6  -9   -6.20   11.50
   5  -6   9   11.20   14.10
  -5  -6  -9  -13.30   13.80
   9  -7  -9  107.49   16.40
  -9  -7   9   70.09   16.30
   9   7  -9   97.79   18.90
  -8  -7   9   34.80   13.80
   8  -7  -9   42.40   12.10
   8   7  -9   44.50   14.60
  -7  -7   9  117.49   16.50
   7   7  -9  107.39   16.50
  -6  -7   9  233.58   21.10
   6   7  -9  194.18   19.90
  -5  -7   9   20.70   11.30
   5   7  -9   10.10   12.30
  -4  -7   9   57.49   13.00
   4   7  -9   56.39   13.80
  -3  -7   9  145.19   17.90
   3  -7  -9  168.38   13.10
   3   7  -9  149.09   18.30
   2  -7  -9  111.69   12.30
  -2  -7   9  128.99   17.10
   2   7  -9  127.79   17.60
   1  -7  -9  388.06   21.50
  -1  -7   9  399.06   25.00
   1   7  -9  427.46   25.90
   0  -7   9   67.19   14.60
   0  -7  -9   69.09   12.80
   0   7  -9   56.29   14.20
   1  -7   9    1.70   12.20
  -1  -7  -9   10.20   11.00
   2  -7   9   32.70   14.80
  -2  -7  -9   34.30   12.80
   3  -7   9  769.92   37.00
  -7  -8   9  159.98   19.50
   7   8  -9  135.79   19.80
  -6  -8   9   74.99   16.60
   6   8  -9   82.99   17.80
  -5  -8   9  106.99   17.40
   5   8  -9  106.99   17.40
  -4  -8   9  134.59   17.70
   4   8  -9  131.29   19.10
  -3  -8   9  346.07   24.80
   3   8  -9  386.46   26.90
  -2  -8   9  108.69   17.60
   2  -8  -9  115.09   13.10
   2   8  -9   87.09   16.70
  -1  -8   9   15.80   12.10
   1  -8  -9    4.90    9.60
   1   8  -9   13.10   12.60
   0  -8   9    3.60   13.00
   0  -8  -9    0.80   10.40
   0   8  -9   12.20   12.50
  -1  -8  -9  464.55   27.00
   1  -8   9  484.45   29.50
  -1   8  -9  455.15   32.60
  -2  -8  -9   16.60   12.50
   2  -8   9   11.20   14.60
  -4  -9   9   56.59   16.20
   4   9  -9   48.80   17.50
  -3  -9   9   11.60   12.90
   3   9  -9   26.10   15.80
  -2  -9   9  347.17   27.60
   2   9  -9  276.67   26.10
 -12   0  10  234.88   21.20
 -11   0  10    4.60    9.60
 -10   0  10   12.50   10.00
  10   0 -10   13.50    9.00
  -9   0  10    5.90    8.40
   9   0 -10    4.90    7.80
  -8   0  10 1914.71   53.49
   8   0 -10 1856.01   50.09
   7   0 -10   10.80    5.90
  -7   0  10    4.20    7.50
  -6   0  10  271.77   16.50
   6   0 -10  260.37   13.20
  -5   0  10    3.20    6.50
   5   0 -10   -1.80    4.10
   4   0 -10  361.36   13.30
   4   0 -10  337.07   18.00
  -4   0  10  348.97   16.70
   3   0 -10   -4.60    6.30
   3   0 -10   -3.00    3.30
  -3   0  10    3.20    5.90
   2   0 -10 1209.68   37.20
   2   0 -10 1161.18   29.60
  -2   0  10 1146.99   34.70
  -1   0  10   -6.20    6.10
   1   0 -10    2.20    7.20
   1   0 -10    1.60    4.00
   0   0 -10   14.40    8.50
   0   0  10    7.20    7.30
   1   0  10   -4.80    7.10
  -1   0 -10   -5.80    8.00
   2   0  10  708.73   27.00
  -2   0 -10  721.63   29.60
  -3   0 -10   -4.30   10.10
   3   0  10  -13.10    7.70
  -4   0 -10  376.56   25.40
   5   0  10    5.40   10.60
  -5   0 -10   -3.80   10.80
   6   0  10  475.65   28.80
  -6   0 -10  491.45   31.00
 -12  -1  10  107.79   16.00
  12  -1 -10  114.89   20.90
  12   1 -10  109.29   16.10
 -12   1  10   59.59   13.60
 -11  -1  10   29.00   11.70
  11  -1 -10   52.19   15.90
  11   1 -10   43.80   12.10
 -11   1  10   33.60   11.70
 -10  -1  10   34.20   11.30
  10   1 -10   37.60   11.20
 -10   1  10   28.90    9.80
  -9  -1  10   46.30   10.80
  -9   1  10   15.60    9.10
   9   1 -10   34.20   10.10
  -8  -1  10  114.59   13.50
   8  -1 -10   99.79   10.40
   8   1 -10   99.69   11.50
  -8   1  10   95.79   11.50
  -7  -1  10  489.05   22.50
   7  -1 -10  528.05   18.90
   7   1 -10  478.05   20.50
  -7   1  10  512.05   21.70
  -6  -1  10  714.33   27.50
   6  -1 -10  721.73   21.80
  -6   1  10  699.73   25.40
   6   1 -10  766.62   24.50
  -6   1  10  749.33   21.80
   5  -1 -10  229.38   10.00
  -5  -1  10  197.88   15.20
  -5   1  10  231.98   13.80
   5   1 -10  204.88   12.40
   4  -1 -10  115.59    6.60
   4  -1 -10  102.49   10.50
  -4  -1  10  133.89   12.70
   4   1 -10  122.89    9.60
  -4   1  10  147.59   11.20
  -3  -1  10  634.34   24.60
   3  -1 -10  622.84   15.80
   3  -1 -10  595.74   23.80
   3   1 -10  615.04   20.20
  -3   1  10  663.33   22.30
   3   1 -10  637.54   25.60
  -2  -1  10  638.24   25.00
   2  -1 -10  607.64   24.20
   2  -1 -10  644.64   16.00
   2   1 -10  631.74   25.90
  -2   1  10  674.93   22.90
   2   1 -10  660.03   20.90
  -1  -1  10 1259.87   38.60
   1  -1 -10 1296.57   39.70
   1  -1 -10 1287.77   29.90
   1   1 -10 1223.68   39.50
   1   1 -10 1302.17   34.60
  -1   1  10 1246.08   36.10
   0  -1 -10 1258.57   39.00
   0  -1  10 1219.18   38.00
   0  -1 -10 1230.48   29.90
   0   1  10 1217.88   35.50
   0   1 -10 1189.08   39.10
  -1  -1 -10   53.59   11.20
  -1  -1 -10   55.19    6.20
   1  -1  10   50.49   10.80
   1   1  10   44.00    8.50
  -1   1 -10   56.29   12.00
  -2  -1 -10  103.69   14.60
   2  -1  10  122.79   13.70
  -2   1 -10  141.19   16.20
   2   1  10  105.39   11.40
  -3  -1 -10  284.27   22.00
   3  -1  10  259.47   18.70
  -3   1 -10  305.77   23.10
  -4  -1 -10  427.16   26.60
   4   1  10  416.66   23.30
  -4   1 -10  374.76   24.40
  -5  -1 -10  418.16   28.00
   5  -1  10  421.16   27.40
   5   1  10  434.76   24.00
  -5   1 -10  398.86   25.80
   6  -1  10   35.50   13.80
  -6  -1 -10   29.00   15.40
  -6   1 -10   22.30   13.20
   6   1  10   54.39   13.10
  12  -2 -10   28.80   14.80
 -12  -2  10   32.70   14.20
  12   2 -10   27.90   14.10
  11  -2 -10    1.70   12.60
 -11  -2  10   24.40   12.70
  11   2 -10   22.60   12.00
 -11   2  10    6.90   10.10
  10  -2 -10   -5.00   11.40
 -10  -2  10    3.30   10.70
  10   2 -10   12.80   10.80
 -10   2  10    2.00    8.40
  -9  -2  10  857.81   34.20
  -9   2  10  893.51   31.90
   9   2 -10  880.61   32.60
  -8  -2  10   16.20    9.10
  -8   2  10   39.70    9.10
   8   2 -10   17.80    9.20
  -7  -2  10  302.97   18.80
   7   2 -10  296.37   17.30
  -7   2  10  301.87   16.10
  -6  -2  10  333.57   18.90
  -6   2  10  334.07   16.20
   6   2 -10  350.06   17.50
  -5  -2  10   29.70    8.60
   5  -2 -10   47.30    8.00
   5   2 -10   28.00    7.40
  -5   2  10   39.20    7.10
   4  -2 -10   66.79    9.20
  -4  -2  10   73.29   10.40
  -4   2  10   52.19    7.30
   4   2 -10   62.79    8.60
   3  -2 -10  611.54   23.40
  -3  -2  10  628.04   25.60
  -3   2  10  626.04   20.80
   3   2 -10  627.64   22.20
   2  -2 -10  197.18   14.80
  -2  -2  10  141.29   13.40
   2   2 -10  152.98   12.20
   2   2 -10  129.59   13.60
  -2   2  10  170.88   11.10
  -1  -2  10  151.88   14.70
   1  -2 -10  139.79   13.80
  -1   2  10  132.19   10.40
   1   2 -10  132.29   13.90
   1   2 -10  139.99   11.80
   0  -2 -10   50.09    3.60
   0  -2 -10   58.89   11.40
   0  -2 -10   46.90    3.70
   0  -2  10   59.39   10.50
   0   2 -10   42.60   10.40
   0   2  10   48.10    7.60
   1  -2  10  131.89   14.50
  -1  -2 -10  107.19   13.50
  -1   2 -10  127.69   14.80
   1   2  10  110.99   10.40
  -2  -2 -10  125.49   15.30
   2  -2  10  156.48   15.70
  -2   2 -10  153.88   15.90
   3  -2  10  205.38   18.30
  -3  -2 -10  178.88   18.90
  -3   2 -10  205.18   18.60
   3   2  10  194.58   15.20
   4  -2  10   72.59   14.00
  -4  -2 -10   60.79   14.00
   4   2  10   59.89   10.50
  -4   2 -10   41.90   13.10
  -5  -2 -10  207.28   21.70
  -5   2 -10  220.48   20.80
   6  -2  10   90.29   17.40
  -6  -2 -10   59.89   17.40
  -6   2 -10   74.69   16.60
  12  -3 -10   23.80   15.00
 -12  -3  10   22.30   13.80
  12   3 -10   13.30   13.30
 -11  -3  10  348.57   26.00
  11  -3 -10  334.57   27.30
  11   3 -10  384.36   24.80
  10  -3 -10  225.78   21.50
 -10  -3  10  227.28   20.70
  10   3 -10  263.57   21.30
 -10   3  10  203.98   17.00
   9  -3 -10  122.79   16.70
  -9  -3  10  139.09   16.60
   9   3 -10  124.29   15.20
  -9   3  10  130.79   13.20
  -8  -3  10   23.00   10.20
  -8   3  10   10.70    7.00
   8   3 -10    8.60    9.30
  -7  -3  10   14.60    9.00
   7   3 -10   13.30    8.70
  -7   3  10   18.90    6.40
  -6  -3  10  319.57   19.50
  -6   3  10  355.36   15.50
   6   3 -10  301.37   18.30
   5  -3 -10  178.58   12.30
  -5  -3  10  186.58   16.30
  -5   3  10  155.78   10.60
   5   3 -10  161.58   13.30
  -4  -3  10   33.20    9.40
   4  -3 -10   34.30    7.40
  -4   3  10   26.10    5.40
   4   3 -10   27.80    8.40
   3  -3 -10  314.97   17.00
  -3  -3  10  326.27   19.90
   3   3 -10  288.87   17.30
  -3   3  10  330.77   13.00
  -2  -3  10 1444.66   44.20
   2  -3 -10 1506.85   42.20
  -2   3  10 1429.06   37.60
  -2   3  10 1435.46   36.10
   2   3 -10 1415.26   41.50
   1  -3 -10  224.78   16.80
  -1  -3  10  182.58   16.50
   1  -3 -10  240.88   11.00
   1   3 -10  233.38   15.80
  -1   3  10  251.57   12.20
   1   3 -10  234.18   17.50
  -1   3  10  241.88   11.40
   0  -3  10 1347.97   43.70
   0  -3 -10 1400.96   43.20
   0   3 -10 1403.26   44.20
  -1  -3 -10   -8.60    8.10
   1  -3  10    0.50    8.90
  -1   3 -10    4.90    9.40
   2  -3  10   48.30   12.10
  -2  -3 -10   72.59   13.60
  -2   3 -10   94.09   14.60
   2   3  10   71.39    8.50
   3  -3  10  161.18   17.40
  -3  -3 -10  165.38   18.90
  -3   3 -10  148.69   17.00
   4  -3  10  542.95   28.70
  -4  -3 -10  566.74   30.60
  -4   3 -10  542.55   29.30
  -5  -3 -10   28.20   13.90
  -5   3 -10   -2.30   12.40
  -6  -3 -10   27.80   15.80
   6  -3  10   10.50   15.20
  -6   3 -10   16.40   13.50
  11  -4 -10   -6.40   12.10
 -11  -4  10    1.70   11.50
  11   4 -10   -5.30   11.60
 -10  -4  10    3.20   10.60
  10  -4 -10   -1.90   11.30
  10   4 -10   -5.40   10.50
   9  -4 -10    5.80   10.50
  -9  -4  10   14.10   10.90
  -9   4  10    5.40    7.40
   9   4 -10    5.00   11.30
  -8  -4  10  517.35   26.50
   8  -4 -10  522.85   26.50
  -8   4  10  539.95   21.60
   8   4 -10  528.85   25.70
  -7  -4  10  358.96   23.10
  -7   4  10  368.76   16.70
   7   4 -10  355.86   20.80
  -6  -4  10   16.50    9.30
  -6   4  10    4.30    5.20
   6   4 -10   15.40    8.40
  -5  -4  10   34.90   10.20
   5  -4 -10   41.20    7.10
   5   4 -10   60.69   11.40
  -5   4  10   42.10    6.00
   4  -4 -10 1742.23   45.90
  -4  -4  10 1696.33   51.29
   4   4 -10 1781.62   50.09
  -4   4  10 1723.13   41.20
  -3  -4  10  108.19   14.20
   3  -4 -10  113.49   11.60
   3   4 -10  143.29   14.40
  -3   4  10  130.49    7.20
   2  -4 -10  271.17   16.80
  -2  -4  10  319.97   21.10
  -2   4  10  280.77    9.40
   2   4 -10  311.47   18.80
   1  -4 -10  149.09   14.40
  -1  -4  10  148.59   15.80
   1   4 -10  167.88   15.60
   0  -4 -10  624.14   26.70
   0  -4  10  607.04   28.10
   0   4 -10  590.34   28.00
  -1  -4 -10   30.10   10.50
   1  -4  10   48.30   11.90
  -1   4 -10   47.20   11.80
  -2  -4 -10 1171.88   41.00
   2  -4  10 1179.78   42.40
  -2   4 -10 1152.68   41.90
   3  -4  10   51.89   14.00
  -3  -4 -10   45.30   13.90
  -3   4 -10   41.30   13.40
   4  -4  10   47.00   14.50
  -4  -4 -10   60.39   15.50
  -4   4 -10   42.10   13.00
   5  -4  10   35.10   13.90
  -5  -4 -10   32.80   15.40
  -5   4 -10   19.30   13.80
 -10  -5  10   97.69   17.30
  10  -5 -10   88.49   16.40
  10   5 -10   85.69   16.80
   9  -5 -10   60.49   13.70
  -9  -5  10   79.59   15.50
  -9   5  10   78.89   13.10
   9   5 -10   63.99   14.70
   8  -5 -10   71.79   13.10
  -8  -5  10   98.29   15.40
   8   5 -10   82.79   15.00
  -8   5  10   87.99   15.30
  -7  -5  10   68.19   13.00
   7   5 -10   83.89   13.80
  -6  -5  10  478.35   25.30
   6   5 -10  446.66   25.20
   5  -5 -10  336.27   15.00
  -5  -5  10  340.37   21.80
   5   5 -10  335.37   21.00
  -4  -5  10  672.73   29.30
   4  -5 -10  651.33   23.30
   4   5 -10  655.13   28.10
  -3  -5  10   -0.60    8.90
   3  -5 -10    1.00    6.70
   3   5 -10   -2.50    8.50
  -2  -5  10   38.10   11.30
   2  -5 -10   48.00   10.10
   2   5 -10   19.90   10.00
   1  -5 -10  146.59   14.60
  -1  -5  10  142.29   16.80
   1   5 -10  121.89   14.60
   0  -5 -10  151.28   15.40
   0  -5  10  157.88   17.30
  -1  -5 -10   26.00   11.60
   1  -5  10   22.60   11.10
   2  -5  10  127.99   18.00
  -2  -5 -10   82.69   14.10
  -2   5 -10   80.79   14.40
  -3  -5 -10  246.38   22.40
   3  -5  10  214.28   21.40
  -3   5 -10  217.58   20.90
  -4  -5 -10   94.99   16.60
   4  -5  10  120.69   18.70
  -4   5 -10   98.29   17.00
  -9  -6  10  208.48   21.60
   9  -6 -10  192.28   19.60
   9   6 -10  189.28   21.60
  -8  -6  10   13.70   12.40
   8  -6 -10   -6.30    9.00
   8   6 -10    9.80   11.60
  -7  -6  10   21.10   12.10
   7  -6 -10    7.50    8.90
   7   6 -10   -1.50   11.30
  -6  -6  10   14.70   10.50
   6   6 -10    4.00   10.90
  -5  -6  10  982.30   37.70
   5   6 -10  948.01   38.10
  -4  -6  10  201.28   19.00
   4  -6 -10  197.48   13.70
   4   6 -10  236.88   20.90
  -3  -6  10  381.66   24.10
   3  -6 -10  394.46   19.00
   3   6 -10  391.36   25.20
   2  -6 -10   58.29   10.60
  -2  -6  10   37.80   13.50
   2   6 -10   65.29   13.20
  -1  -6  10   -1.80   10.30
   1  -6 -10   -0.70    8.50
   1   6 -10    0.50   10.30
   0  -6  10  118.39   17.20
   0  -6 -10  116.69   15.10
   0   6 -10   97.99   16.30
   1  -6  10  574.84   30.40
  -1  -6 -10  643.64   29.30
   2  -6  10   20.30   12.80
  -2  -6 -10    8.80   11.60
   3  -6  10  258.97   23.90
  -3  -6 -10  225.78   22.70
  -4  -6 -10    7.60   14.70
  -8  -7  10    5.90   12.80
   8   7 -10  -17.60   13.10
  -7  -7  10    8.90   11.80
   7   7 -10   24.70   13.00
  -6  -7  10  254.07   22.40
   6   7 -10  229.08   21.50
  -5  -7  10  106.79   16.90
   5   7 -10   81.99   15.50
  -4  -7  10  525.55   29.90
   4   7 -10  509.15   28.70
  -3  -7  10   60.29   14.80
   3  -7 -10   57.69   10.10
   3   7 -10   39.60   13.30
  -2  -7  10   37.00   12.90
   2  -7 -10   64.39   11.40
   2   7 -10   58.39   15.00
   1  -7 -10  174.28   16.70
  -1  -7  10  137.69   17.80
   1   7 -10  175.58   19.60
   0  -7  10   79.89   16.10
   0  -7 -10   86.39   14.20
   0   7 -10  101.99   17.20
  -1  -7 -10    5.00   11.90
   1  -7  10   -1.50   13.20
   2  -7  10   48.20   16.10
  -2  -7 -10   25.10   13.30
  -6  -8  10   75.59   15.60
   6   8 -10   64.69   16.90
  -5  -8  10  163.88   20.60
   5   8 -10  158.88   21.40
  -4  -8  10  244.78   22.70
   4   8 -10  241.08   23.80
  -3  -8  10  109.19   18.50
   3   8 -10   92.59   17.40
  -2  -8  10  262.27   24.20
   2   8 -10  244.48   24.80
   1  -8 -10   11.50   10.50
  -1  -8  10   -2.20   12.90
   1   8 -10   -4.30   12.40
   0  -8 -10  223.08   20.40
   0  -8  10  185.98   21.60
   0   8 -10  244.28   24.20
 -12   0  11    8.30   11.10
 -11   0  11    5.50   10.90
  11   0 -11   19.70   10.60
 -10   0  11    5.90   10.10
  10   0 -11   -3.60    8.30
  -9   0  11 1353.96   43.50
   9   0 -11 1331.57   40.40
  -8   0  11    2.90    8.20
   8   0 -11   -0.50    6.80
   7   0 -11  380.26   16.90
  -7   0  11  362.96   19.30
  -6   0  11    6.30    7.10
   6   0 -11    1.40    5.00
   5   0 -11  510.45   17.50
  -5   0  11  549.74   22.60
  -4   0  11    2.20    6.50
   4   0 -11   -3.20    4.00
   4   0 -11   -1.10    6.80
  -3   0  11 3170.28   77.69
   3   0 -11 3161.48   71.29
   3   0 -11 3125.29   79.29
   2   0 -11   -4.90    3.70
  -2   0  11   -0.80    6.90
   2   0 -11    0.00    7.60
   1   0 -11   41.90   11.10
  -1   0  11   40.80    9.30
   1   0 -11   46.70    6.20
   0   0  11   16.60    7.70
   0   0 -11    0.20    9.60
  -1   0 -11 1100.69   39.60
   1   0  11 1194.28   37.60
   2   0  11  -10.70    7.70
  -2   0 -11   11.90   11.20
   3   0  11  267.37   19.80
  -3   0 -11  308.07   24.00
  -4   0 -11    3.50   11.50
   5   0  11   22.00   12.20
  -5   0 -11    5.50   12.70
 -12  -1  11    1.60   12.10
 -12   1  11    5.00   11.20
  12   1 -11    4.30   11.30
 -11  -1  11   98.29   15.90
  11   1 -11   94.29   14.80
 -11   1  11  123.39   15.80
 -10  -1  11  195.28   18.50
  10   1 -11  228.48   18.30
 -10   1  11  220.78   18.70
  -9  -1  11  128.99   15.10
   9   1 -11  126.29   14.00
  -9   1  11  141.89   14.90
   8  -1 -11  141.79   11.70
  -8  -1  11  150.28   14.90
   8   1 -11  147.19   13.40
  -8   1  11  175.28   15.10
   7  -1 -11  283.87   13.60
  -7  -1  11  287.37   19.20
   7   1 -11  277.07   16.00
  -7   1  11  262.37   16.70
  -6  -1  11    9.90    7.50
   6  -1 -11   12.10    4.80
  -6   1  11   17.70    7.50
   6   1 -11    8.50    6.00
   5  -1 -11  339.17   12.10
  -5  -1  11  369.36   19.60
  -5   1  11  332.37   17.00
   5   1 -11  325.17   15.40
   4  -1 -11   50.39    9.90
  -4  -1  11   32.00    8.60
   4  -1 -11   45.00    4.40
   4   1 -11   41.50    7.00
  -4   1  11   50.49    8.40
  -3  -1  11    3.30    7.50
   3  -1 -11    8.60    2.60
   3  -1 -11    1.70    7.90
  -3   1  11    5.10    6.40
   3   1 -11   12.40    5.50
   3   1 -11   14.50    9.60
  -2  -1  11    6.10    8.10
   2  -1 -11    1.60    8.60
   2  -1 -11    5.60    2.40
  -2   1  11    5.60    6.50
   2   1 -11    2.40    5.10
   2   1 -11    4.60    8.90
   1  -1 -11  343.07   19.70
  -1  -1  11  336.67   18.70
   1  -1 -11  303.37   10.40
   1   1 -11  320.07   15.00
  -1   1  11  349.67   17.10
   1   1 -11  345.87   20.50
   0  -1  11  536.95   25.00
   0  -1 -11  551.14   25.70
   0   1 -11  558.74   26.10
   0   1  11  558.54   22.40
  -1  -1 -11    3.00    9.20
   1  -1  11   12.30    9.20
   1   1  11    7.10    7.50
  -1   1 -11   17.10   11.30
   2  -1  11   59.19   12.30
  -2  -1 -11   80.89   14.00
   2   1  11   56.49   10.30
  -2   1 -11   63.39   13.10
   3  -1  11  149.49   16.10
  -3  -1 -11  149.88   17.90
  -3   1 -11  147.99   18.50
  -4  -1 -11  399.96   26.20
   4   1  11  352.36   22.30
  -4   1 -11  386.36   25.80
  -5  -1 -11  283.87   24.80
   5  -1  11  279.17   24.70
  -5   1 -11  269.37   24.80
   5   1  11  292.67   22.40
  12  -2 -11   37.40   15.70
 -12  -2  11   49.10   15.10
 -12   2  11   58.39   13.60
  12   2 -11   55.89   15.00
 -11  -2  11  144.79   17.90
 -11   2  11  123.49   15.50
  11   2 -11  162.48   18.40
 -10  -2  11   26.50   11.30
  10   2 -11   29.50   11.40
 -10   2  11   26.40   10.60
  -9  -2  11    5.00   10.20
   9   2 -11    3.50    9.10
  -9   2  11   10.00    8.80
  -8  -2  11  457.55   25.00
  -8   2  11  445.16   20.90
   8   2 -11  403.06   21.40
  -7  -2  11   12.00    8.80
  -7   2  11   30.90    7.90
   7   2 -11   29.70    8.70
  -6  -2  11  169.98   16.00
  -6   2  11  183.08   13.00
   6   2 -11  190.88   14.20
   5  -2 -11  301.97   16.60
  -5  -2  11  319.27   20.00
   5   2 -11  296.77   16.10
  -5   2  11  353.66   16.30
   4  -2 -11 1022.40   32.60
  -4  -2  11 1026.20   35.20
  -4   2  11 1057.09   30.30
   4   2 -11  913.21   30.40
  -3  -2  11   66.69   11.30
   3  -2 -11   76.19   10.90
  -3   2  11   74.49    8.60
   3   2 -11   82.09    9.60
  -2  -2  11  472.25   22.80
   2  -2 -11  506.25   23.00
   2   2 -11  497.55   25.10
   2   2 -11  449.66   19.30
  -2   2  11  456.75   18.40
   1  -2 -11   -8.30    7.70
  -1  -2  11   -4.10    8.70
  -1   2  11    2.20    6.00
   1   2 -11   -1.50    6.20
   1   2 -11   -2.90    8.40
   0  -2 -11  127.79   15.10
   0  -2  11   97.29   13.10
   0   2  11  114.69   10.40
   0   2 -11  121.19   14.70
  -1  -2 -11    5.10   10.60
   1  -2  11    2.50    9.90
   1   2  11    2.90    6.30
  -1   2 -11   -4.50   10.10
  -2  -2 -11  899.11   36.50
   2  -2  11  997.80   37.60
  -2   2 -11  988.60   37.60
  -3  -2 -11  107.89   17.30
   3  -2  11  132.29   16.80
   3   2  11  129.89   13.60
  -3   2 -11   93.09   15.40
   4  -2  11   25.10   12.80
  -4  -2 -11   41.80   14.40
  -4   2 -11   31.10   14.10
  -5  -2 -11   72.59   17.60
  -5   2 -11   64.69   16.60
  11  -3 -11  171.18   21.70
 -11  -3  11  156.08   18.80
 -11   3  11  163.68   17.20
  11   3 -11  139.39   18.80
 -10  -3  11    1.40   11.60
  10   3 -11    2.00    9.80
 -10   3  11    9.20    8.90
  -9  -3  11   98.89   14.90
  -9   3  11  127.09   13.20
   9   3 -11  143.79   16.40
  -8  -3  11   74.69   13.90
  -8   3  11   53.79    8.80
   8   3 -11   58.09   12.10
  -7  -3  11  198.28   18.20
  -7   3  11  204.98   13.50
   7   3 -11  166.78   15.10
  -6  -3  11  620.14   28.00
  -6   3  11  564.04   21.00
   6   3 -11  614.24   25.60
   5  -3 -11  502.65   21.20
  -5  -3  11  557.64   25.40
   5   3 -11  584.64   23.60
  -5   3  11  543.25   19.30
   4  -3 -11   52.59    9.60
  -4  -3  11   48.50   10.80
   4   3 -11   61.29   10.00
  -4   3  11   45.10    6.70
   3  -3 -11    4.40    7.50
  -3  -3  11    7.60    8.70
  -3   3  11    2.30    4.80
   3   3 -11   -3.30    7.10
   2  -3 -11   33.40    9.50
  -2  -3  11   35.30   11.10
  -2   3  11   25.50    5.90
   2   3 -11   31.00    8.80
   1  -3 -11  207.68   17.00
  -1  -3  11  228.28   18.40
   1   3 -11  214.18   16.50
   1   3 -11  276.87   21.40
  -1   3  11  243.88   12.00
   0  -3 -11  529.35   26.30
   0  -3  11  536.85   26.60
   0   3 -11  560.74   28.10
  -1  -3 -11    8.80   10.00
   1  -3  11    3.40   10.10
  -1   3 -11    7.40    9.80
  -2  -3 -11   44.30   13.00
   2  -3  11   60.79   14.70
  -2   3 -11   37.60   12.60
   3  -3  11  475.45   28.60
  -3  -3 -11  511.15   28.40
  -3   3 -11  477.15   27.60
  -4  -3 -11   76.39   17.40
   4  -3  11   65.79   16.00
  -4   3 -11  113.59   17.80
  -5  -3 -11   65.79   17.20
  -5   3 -11   92.19   17.30
  11  -4 -11  162.18   20.30
 -11  -4  11  134.39   18.30
  11   4 -11  173.68   20.50
 -11   4  11  139.09   15.70
  10  -4 -11   92.09   16.80
 -10  -4  11  107.79   17.30
  10   4 -11  108.39   17.00
 -10   4  11   89.89   12.30
  -9  -4  11  280.37   23.30
   9   4 -11  338.87   23.70
  -9   4  11  337.37   18.50
  -8  -4  11   36.60   11.60
   8   4 -11   40.30   11.60
  -8   4  11   32.20    8.10
  -7  -4  11  511.75   27.60
  -7   4  11  528.95   20.10
   7   4 -11  515.65   25.80
  -6  -4  11   48.70   11.80
   6   4 -11   65.59   12.40
  -6   4  11   54.99    7.50
  -5  -4  11    7.10    9.30
   5  -4 -11    7.40    6.80
  -5   4  11    7.90    4.70
   5   4 -11    7.30    8.70
  -4  -4  11   -4.30    8.60
   4  -4 -11    6.80    7.10
   4   4 -11    4.50    8.80
  -4   4  11   -2.70    6.20
  -3  -4  11  751.92   31.50
   3  -4 -11  779.32   28.10
   3   4 -11  756.82   29.60
   2  -4 -11  197.08   16.00
  -2  -4  11  167.18   18.20
   2   4 -11  157.48   14.90
  -1  -4  11   40.20   11.60
   1  -4 -11   31.30   10.80
   1   4 -11   31.40   10.00
   0  -4  11   20.20   12.00
   0  -4 -11   19.10    9.80
   0   4 -11   11.20   10.70
  -1  -4 -11  794.22   32.80
   1  -4  11  821.32   34.40
  -1   4 -11  768.92   34.70
  -2  -4 -11   41.70   12.70
   2  -4  11   21.20   13.20
  -2   4 -11   26.00   13.60
  -3  -4 -11   40.80   13.70
   3  -4  11   40.80   14.00
  -3   4 -11   40.30   14.60
  -4  -4 -11   79.19   17.90
   4  -4  11   71.09   16.30
  -4   4 -11   67.09   16.20
  10  -5 -11   32.00   13.70
 -10  -5  11   59.09   16.00
  10   5 -11   54.09   14.80
   9  -5 -11    1.40   11.00
  -9  -5  11   -2.60   10.90
   9   5 -11   -7.00   11.80
  -8  -5  11    9.00   10.90
   8   5 -11   15.10   12.30
  -7  -5  11  289.97   22.00
   7   5 -11  260.27   21.50
  -6  -5  11  584.64   28.20
   6   5 -11  494.55   27.10
  -5  -5  11   89.99   14.40
   5  -5 -11  108.49   10.50
   5   5 -11  104.09   14.80
   4  -5 -11  130.49   12.50
  -4  -5  11  127.29   16.10
   4   5 -11  108.19   15.00
  -3  -5  11   82.59   14.30
   3  -5 -11   90.49   11.60
   3   5 -11   80.69   13.40
  -2  -5  11  375.46   25.00
   2  -5 -11  386.16   21.60
   2   5 -11  393.76   23.90
   1  -5 -11  551.24   26.00
  -1  -5  11  590.34   30.00
   1   5 -11  481.05   26.10
   0  -5 -11  446.86   25.00
   0  -5  11  450.75   26.60
   0   5 -11  414.56   25.30
  -1  -5 -11  291.77   22.90
   1  -5  11  219.88   20.90
   2  -5  11   41.80   13.90
  -2  -5 -11   67.19   14.30
  -2   5 -11   45.40   14.40
  -3  -5 -11    8.70   14.20
   3  -5  11    6.50   12.50
  -3   5 -11   -8.50   12.40
  -9  -6  11    5.90   11.70
   9  -6 -11   -2.60   10.80
   9   6 -11   14.40   14.00
  -8  -6  11  101.29   16.60
   8   6 -11   89.89   15.90
  -7  -6  11   73.09   14.70
   7   6 -11   71.19   14.60
  -6  -6  11  125.99   17.40
   6   6 -11  100.29   16.20
  -5  -6  11   -9.60   10.10
   5   6 -11   -0.70   11.30
   4  -6 -11   15.30    7.90
  -4  -6  11   35.80   12.60
   4   6 -11   13.30   11.90
  -3  -6  11   57.39   14.60
   3  -6 -11   59.89   10.80
   3   6 -11   66.89   14.30
   2  -6 -11  247.98   19.10
  -2  -6  11  321.67   24.80
   2   6 -11  306.37   23.70
   1  -6 -11  -10.20    9.30
  -1  -6  11   -8.40   11.70
   1   6 -11    6.80   11.30
   0  -6 -11  154.68   17.20
   0  -6  11  231.08   22.40
   0   6 -11  164.98   19.40
  -1  -6 -11   33.30   13.20
   1  -6  11   30.40   14.80
  -2  -6 -11  192.78   20.80
   2  -6  11  229.18   23.40
  -7  -7  11  440.76   28.40
   7   7 -11  417.26   28.60
  -6  -7  11   10.10   13.30
   6   7 -11   25.40   14.70
  -5  -7  11  487.05   29.00
   5   7 -11  471.15   30.00
  -4  -7  11   22.40   12.80
   4   7 -11   30.20   13.90
  -3  -7  11  140.59   20.00
   3   7 -11  132.39   19.00
   2  -7 -11   42.80   11.50
  -2  -7  11    9.30   12.30
   2   7 -11   28.90   14.60
  -1  -7  11  764.52   37.40
   1  -7 -11  756.42   32.00
   1   7 -11  773.12   35.80
   0  -7  11   49.80   14.90
   0  -7 -11   50.69   13.80
   0   7 -11   39.50   14.90
   1  -7  11  159.08   20.20
  -1  -7 -11  125.49   18.40
  -1   7 -11  135.19   20.90
  -4  -8  11   10.60   13.30
   4   8 -11   43.20   16.70
  -3  -8  11  471.05   30.00
   3   8 -11  474.15   32.70
  11   0 -12   10.90   10.40
 -11   0  12   -8.30   10.60
  10   0 -12    2.00    8.80
 -10   0  12    6.20   10.70
  -9   0  12    5.70    9.20
   9   0 -12    0.50    7.90
   8   0 -12   23.30    7.70
  -8   0  12   25.80   10.20
   7   0 -12    0.50    5.90
  -7   0  12    6.80    8.20
   6   0 -12   16.40    5.90
  -6   0  12    5.90    7.90
  -5   0  12    3.00    7.40
   5   0 -12    2.30    4.70
   4   0 -12  230.48   18.10
  -4   0  12  244.38   16.50
   4   0 -12  238.08   11.20
   3   0 -12   -4.70    8.60
   3   0 -12   -2.00    3.90
  -3   0  12   -4.00    7.20
  -2   0  12  182.38   14.80
   2   0 -12  191.38   10.10
   2   0 -12  228.98   19.20
  -1   0  12    2.40    7.90
   1   0 -12   -1.10    4.60
   1   0 -12   -2.60    9.20
   0   0  12  590.94   25.80
   0   0 -12  621.44   29.90
   1   0  12    4.00    9.10
  -1   0 -12    5.10   11.60
   2   0  12 1577.04   48.60
  -2   0 -12 1596.34   53.29
  -3   0 -12   -0.30   11.30
  -4   0 -12    6.80   12.90
 -11  -1  12  208.68   20.60
  11   1 -12  227.78   19.90
 -11   1  12  213.38   19.50
 -10  -1  12  131.39   16.80
  10   1 -12   93.29   13.50
 -10   1  12   81.89   13.50
  -9  -1  12  163.88   17.30
  -9   1  12  135.89   14.60
   9   1 -12  134.09   13.80
  -8  -1  12    1.20    8.70
   8   1 -12    6.40    7.90
  -8   1  12   -2.90    7.90
   7  -1 -12  351.06   15.00
  -7  -1  12  352.46   21.20
  -7   1  12  325.97   19.00
   7   1 -12  323.07   17.20
  -6  -1  12  577.34   25.30
   6  -1 -12  561.84   18.20
   6   1 -12  611.54   22.10
  -6   1  12  586.54   23.90
   5  -1 -12 1582.04   37.00
  -5  -1  12 1606.14   47.20
   5   1 -12 1528.35   41.40
  -5   1  12 1512.25   44.10
   4  -1 -12   21.50    9.30
  -4  -1  12   17.00    9.20
   4  -1 -12   14.80    3.20
  -4   1  12   17.10    7.90
   4   1 -12   13.50    5.80
  -3  -1  12  138.59   14.20
   3  -1 -12  116.39   14.00
   3   1 -12  123.19   10.10
   3   1 -12  140.29   15.80
  -3   1  12  116.79   11.80
  -2  -1  12  164.78   15.50
   2  -1 -12  139.59   14.80
   2   1 -12  149.19   16.60
   2   1 -12  126.39   10.40
  -2   1  12  121.59   12.00
  -1  -1  12  172.08   16.00
   1  -1 -12  187.78   17.90
  -1   1  12  175.78   13.80
   1   1 -12  186.38   12.60
   1   1 -12  163.88   17.10
   0  -1  12  124.99   14.90
   0  -1 -12  143.19   16.20
   0   1  12  135.99   13.00
   0   1 -12  143.39   16.90
   1  -1  12   24.90   10.80
  -1  -1 -12   13.70   12.30
  -1   1 -12   16.20   12.20
   1   1  12   19.30    8.90
   2  -1  12   -9.30    8.40
  -2  -1 -12   -0.40   11.70
   2   1  12    0.10    8.00
  -2   1 -12    0.40   11.90
  -3  -1 -12    9.70   12.30
   3  -1  12   15.00   10.50
  -3   1 -12    5.70   11.90
  -4  -1 -12  118.19   19.70
  -4   1 -12  119.49   18.40
 -11  -2  12  232.08   21.70
  11   2 -12  309.87   23.00
 -11   2  12  264.37   21.20
 -10  -2  12  116.99   16.10
  10   2 -12  153.98   17.30
 -10   2  12  128.49   14.80
  -9  -2  12   86.39   14.70
   9   2 -12   72.79   12.70
  -9   2  12   85.49   12.50
  -8  -2  12    4.20    9.70
  -8   2  12   10.50    8.30
   8   2 -12   12.20    8.90
  -7  -2  12  366.66   21.70
   7   2 -12  360.56   19.60
  -7   2  12  362.96   18.70
  -6  -2  12   71.29   12.50
   6   2 -12   93.39   11.10
  -6   2  12   87.39   10.50
   5  -2 -12   27.70    9.20
  -5  -2  12   21.80   10.10
   5   2 -12   20.10    7.50
  -5   2  12   26.20    7.30
   4  -2 -12   49.40   10.70
  -4  -2  12   54.79   11.00
   4   2 -12   45.70    8.50
  -4   2  12   49.90    8.10
  -3  -2  12  981.60   35.90
   3  -2 -12  987.70   34.60
  -3   2  12 1003.00   30.70
   3   2 -12 1007.30   31.30
  -2  -2  12   51.39   11.10
   2  -2 -12   40.20   10.80
  -2   2  12   34.50    8.00
   2   2 -12   49.60    9.00
   2   2 -12   40.70   12.40
   1  -2 -12  160.18   16.90
  -1  -2  12  173.18   17.10
  -1   2  12  178.48   13.30
   1   2 -12  146.59   12.80
   1   2 -12  141.49   16.40
   0  -2  12  133.69   15.40
   0  -2 -12  164.48   17.60
   0   2 -12  146.09   16.70
   0   2  12  160.48   12.60
   1  -2  12  911.41   35.70
  -1  -2 -12  908.71   36.50
  -1   2 -12  956.70   38.60
   1   2  12  906.01   30.40
   2  -2  12  158.08   18.30
  -2  -2 -12  148.09   19.10
  -2   2 -12  139.09   18.50
   3  -2  12  395.66   25.40
  -3  -2 -12  435.56   27.80
  -3   2 -12  412.36   27.20
  -4  -2 -12  -15.40   13.60
   4  -2  12   16.00   12.40
  -4   2 -12   13.30   14.20
 -11  -3  12   11.90   12.30
  11   3 -12   14.70   12.80
 -11   3  12    3.40   10.10
 -10  -3  12  200.38   20.80
 -10   3  12  196.98   17.20
  10   3 -12  175.48   18.30
  -9  -3  12  133.19   17.60
  -9   3  12  146.99   14.00
   9   3 -12  127.59   15.60
  -8  -3  12   16.60   10.40
   8   3 -12   20.40   10.30
  -8   3  12   22.10    8.00
  -7  -3  12    7.00    9.50
   7   3 -12   -3.00    8.30
  -7   3  12   -0.20    6.10
  -6  -3  12  476.75   25.00
   6   3 -12  470.95   23.30
  -6   3  12  493.25   19.70
   5  -3 -12   16.70    8.50
  -5  -3  12   22.40   10.20
   5   3 -12   25.20    9.30
  -5   3  12   15.70    6.20
   4  -3 -12  184.08   15.60
  -4  -3  12  159.28   16.80
  -4   3  12  190.18   12.10
   4   3 -12  135.49   13.70
   3  -3 -12   20.10    9.50
  -3  -3  12   10.10    9.50
  -3   3  12   14.60    6.10
   3   3 -12   15.00    8.40
   2  -3 -12  131.59   15.20
  -2  -3  12  111.19   15.00
  -2   3  12  122.09    9.90
   2   3 -12  130.49   13.50
  -1  -3  12  710.03   32.00
   1  -3 -12  703.53   29.70
   1   3 -12  775.72   33.60
   1   3 -12  754.92   28.20
  -1   3  12  713.93   24.80
   0  -3 -12  272.07   21.70
   0  -3  12  282.37   21.20
   0   3 -12  261.77   22.60
   1  -3  12   17.00   12.30
  -1  -3 -12    3.00   11.00
  -1   3 -12   -8.30   11.10
  -2  -3 -12   10.60   11.80
   2  -3  12   -8.40   11.40
  -2   3 -12    2.10   11.30
   3  -3  12  126.29   18.80
  -3  -3 -12  149.29   19.70
  -3   3 -12  175.58   21.30
  -4  -3 -12   52.49   17.50
   4  -3  12   68.99   16.50
  -4   3 -12   39.90   14.90
 -10  -4  12  121.29   17.70
  10   4 -12  130.19   18.10
  -9  -4  12   51.29   14.70
   9   4 -12   76.49   15.10
  -8  -4  12  550.34   28.70
   8   4 -12  545.75   28.20
  -7  -4  12   18.40   12.10
   7   4 -12   15.60   10.60
  -6  -4  12   32.30   11.60
   6   4 -12   19.50   10.50
  -5  -4  12   14.30   10.80
   5  -4 -12   19.50    8.10
   5   4 -12   23.70   10.50
   4  -4 -12  492.15   22.70
  -4  -4  12  474.75   26.00
   4   4 -12  510.25   24.80
   3  -4 -12   42.50   10.40
  -3  -4  12   41.90   12.00
   3   4 -12   20.70   10.40
   2  -4 -12  459.15   23.50
  -2  -4  12  439.26   26.70
   2   4 -12  445.56   23.60
  -1  -4  12   64.09   14.70
   1  -4 -12   93.99   14.50
   1   4 -12   61.79   12.10
   0  -4 -12   -4.90   10.50
   0  -4  12    3.40   11.90
   0   4 -12   -6.50   10.60
   0   4 -12   14.30   10.50
  -1  -4 -12   59.29   14.80
   1  -4  12   73.09   15.10
  -1   4 -12   55.69   14.50
  -2  -4 -12  261.27   23.90
   2  -4  12  261.87   23.80
  -2   4 -12  244.18   22.60
   3  -4  12   12.20   14.40
  -3  -4 -12   -2.60   14.30
  -3   4 -12   20.50   14.60
  -9  -5  12  157.58   19.00
   9   5 -12  168.58   19.80
  -8  -5  12   24.20   12.40
   8   5 -12   35.80   13.20
  -7  -5  12   16.00   12.60
   7   5 -12    2.20   10.80
  -6  -5  12   68.29   14.60
   6   5 -12   91.89   14.90
  -5  -5  12  369.06   24.50
   5  -5 -12  354.16   18.60
   5   5 -12  347.97   23.80
   4  -5 -12   22.30    9.00
  -4  -5  12   11.20   12.50
   4   5 -12   26.00   12.00
   3  -5 -12   -5.40    8.50
  -3  -5  12   -3.70   10.50
   3   5 -12   10.60   10.90
   2  -5 -12  128.19   15.20
  -2  -5  12  146.99   17.80
   2   5 -12  175.68   18.10
   1  -5 -12  361.36   23.30
  -1  -5  12  337.17   26.30
   1   5 -12  355.96   23.80
   0  -5 -12   19.50   12.00
   0  -5  12   36.10   14.40
   0   5 -12   31.30   13.30
   1  -5  12  123.39   18.10
  -1  -5 -12  140.49   18.60
   2  -5  12   69.49   17.30
  -2  -5 -12   83.19   16.80
  -2   5 -12  103.39   18.10
  -8  -6  12   54.89   14.90
   8   6 -12   48.20   16.00
  -7  -6  12  494.65   31.10
   7   6 -12  488.25   30.00
  -6  -6  12  -13.90   10.50
   6   6 -12   -6.90   11.40
  -5  -6  12    7.50   12.50
   5   6 -12    5.80   12.40
  -4  -6  12   34.30   13.80
   4   6 -12   26.40   13.50
  -3  -6  12  782.42   36.40
   3  -6 -12  843.92   31.50
   3   6 -12  853.81   36.80
  -2  -6  12    5.20   13.00
   2  -6 -12   11.60   10.40
   2   6 -12    1.20   11.30
  -1  -6  12  115.09   17.60
   1  -6 -12  148.59   17.40
   1   6 -12  141.09   17.60
   0  -6  12   -9.60   11.50
   0  -6 -12   -1.60   11.40
   0   6 -12   -5.90   12.20
   1  -6  12  151.68   21.00
  -1  -6 -12  135.19   19.40
  -1   6 -12  132.39   18.80
  -6  -7  12   19.10   14.40
   6   7 -12    7.70   14.20
  -5  -7  12  118.99   18.50
   5   7 -12  125.69   19.50
  -4  -7  12   20.90   13.30
   4   7 -12   13.10   13.00
  -3  -7  12   21.50   13.70
   3   7 -12   48.10   15.10
   2  -7 -12  186.38   17.90
  -2  -7  12  182.28   21.90
   2   7 -12  172.08   20.80
   1  -7 -12   78.59   15.30
   1   7 -12   70.79   16.10
 -11   0  13   14.50   10.80
 -10   0  13  -12.20   10.20
  10   0 -13    5.50    8.80
  -9   0  13   89.39   13.70
   9   0 -13   94.49   11.90
  -8   0  13   -8.00    8.70
   8   0 -13   -1.20    6.60
  -7   0  13  652.63   28.10
   7   0 -13  649.64   22.70
  -6   0  13   -6.10    8.00
   6   0 -13   -1.50    5.30
   5   0 -13   12.50    5.30
  -5   0  13    2.10    7.90
  -4   0  13    4.90    8.40
   4   0 -13   -0.60    9.80
  -3   0  13  488.15   23.40
   3   0 -13  486.65   25.90
  -2   0  13   -8.60    8.00
   2   0 -13    6.10   10.90
   1   0 -13  198.08   19.70
  -1   0  13  219.88   17.20
   0   0  13    8.40    9.40
   0   0 -13   -6.00   10.40
  -1   0 -13   74.09   16.00
   1   0  13   43.40   11.10
  -2   0 -13    3.30   12.00
   2   0  13   -3.80    9.40
  -3   0 -13   54.09   15.70
 -11  -1  13   25.50   13.30
  11   1 -13   23.30   11.80
 -11   1  13    6.90   11.30
 -10  -1  13  118.99   17.00
  10   1 -13  112.99   14.70
 -10   1  13  118.19   15.20
  -9  -1  13   81.59   13.80
   9   1 -13   84.59   12.20
  -9   1  13   93.79   13.40
  -8  -1  13   -3.50    9.50
   8   1 -13   -2.20    7.70
  -8   1  13   -5.40    8.50
  -7  -1  13   74.49   13.10
  -7   1  13   53.59   10.70
   7   1 -13   66.59    9.80
  -6  -1  13  264.57   19.80
   6   1 -13  270.97   15.40
  -6   1  13  262.27   18.10
  -5  -1  13  128.89   14.50
   5  -1 -13  136.99   15.20
   5   1 -13  139.69   11.20
  -5   1  13   99.69   12.40
   4  -1 -13   28.50   10.10
  -4  -1  13   28.60    9.80
  -4   1  13   23.00    8.70
   4   1 -13   37.60    7.40
  -3  -1  13   18.80    9.70
   3  -1 -13    7.70    9.40
  -3   1  13    7.30    8.00
   3   1 -13   16.00   11.20
   3   1 -13   12.70    6.30
   2  -1 -13  679.03   30.40
  -2  -1  13  647.04   28.80
   2   1 -13  675.63   30.50
   2   1 -13  677.03   22.80
  -2   1  13  656.73   26.00
  -1  -1  13  441.06   24.30
   1  -1 -13  426.56   24.90
   1   1 -13  443.26   18.60
   1   1 -13  401.56   25.10
  -1   1  13  404.36   20.80
   0  -1  13  920.41   35.70
   0  -1 -13  936.11   37.70
   0   1 -13  947.71   30.30
   0   1  13  953.30   32.90
   0   1 -13  994.70   38.90
   1  -1  13  104.29   15.00
  -1  -1 -13   91.59   16.60
   1   1  13  113.89   13.30
  -1   1 -13   79.29   16.40
  -2  -1 -13   17.60   14.50
   2  -1  13   45.40   12.30
  -2   1 -13   29.60   13.80
   3  -1  13  215.78   20.50
  -3  -1 -13  199.98   22.70
  -3   1 -13  201.68   22.60
 -10  -2  13  -12.90   11.30
 -10   2  13   -0.80    9.30
  10   2 -13   -3.70   10.60
  -9  -2  13   14.50   12.00
   9   2 -13   23.30   10.70
  -9   2  13   29.20   10.30
  -8  -2  13  707.53   30.90
  -8   2  13  648.84   27.30
   8   2 -13  693.33   28.00
  -7  -2  13   74.79   12.90
  -7   2  13   88.09   11.30
   7   2 -13   52.69   10.10
  -6  -2  13  115.29   15.60
  -6   2  13  104.79   11.80
   6   2 -13  122.09   12.70
   5  -2 -13   54.59   11.50
  -5  -2  13   46.50   11.10
  -5   2  13   31.90    8.40
   5   2 -13   39.80    9.00
  -4  -2  13  328.47   20.90
   4  -2 -13  316.87   20.70
   4   2 -13  306.77   17.00
  -4   2  13  330.77   17.60
  -3  -2  13   -0.80    9.80
   3  -2 -13   16.10   10.00
  -3   2  13   -4.10    6.40
   3   2 -13    4.40    7.20
  -2  -2  13  297.17   21.90
   2  -2 -13  342.07   22.80
   2   2 -13  317.67   17.30
   2   2 -13  255.37   21.40
  -2   2  13  294.97   16.70
  -1  -2  13   54.49   13.20
   1  -2 -13   63.39   14.10
   1   2 -13   27.90    8.70
  -1   2  13   45.40    9.20
   1   2 -13   43.70   14.40
   0  -2  13   -3.60   10.70
   0  -2 -13    6.90   11.20
   0   2 -13   22.40   12.20
   0   2 -13   18.80    8.70
   0   2  13    4.10    7.60
   1  -2  13  132.09   17.50
  -1  -2 -13  118.79   17.50
  -1   2 -13  150.08   19.20
  -2  -2 -13  365.36   28.00
   2  -2  13  401.26   26.70
  -2   2 -13  368.76   28.60
   3  -2  13   95.69   16.80
  -3  -2 -13   90.59   19.50
  -3   2 -13   99.79   19.00
 -10  -3  13  212.68   21.00
 -10   3  13  216.68   17.90
  10   3 -13  194.18   19.40
  -9  -3  13   26.10   12.80
  -9   3  13   29.90    9.70
   9   3 -13   17.70   11.30
  -8  -3  13   92.19   16.00
  -8   3  13   87.29   11.40
   8   3 -13   89.09   13.70
  -7  -3  13    7.70   11.30
   7   3 -13    1.60    9.20
  -7   3  13   13.30    7.10
  -6  -3  13  228.28   19.70
   6   3 -13  288.97   18.80
  -6   3  13  272.37   15.80
   5  -3 -13  234.98   17.90
  -5  -3  13  239.08   20.40
   5   3 -13  230.78   17.80
   4  -3 -13  409.76   22.30
  -4  -3  13  384.16   23.80
   4   3 -13  405.56   20.80
  -3  -3  13   -3.90    9.70
   3  -3 -13   12.60    9.80
   3   3 -13    6.90    8.20
  -2  -3  13   22.50   11.20
   2  -3 -13   18.70   11.30
   2   3 -13   52.29   10.70
  -1  -3  13  499.05   28.70
   1  -3 -13  581.04   28.10
   1   3 -13  552.34   25.10
   1   3 -13  556.54   30.80
   0  -3  13   16.50   11.80
   0  -3 -13   30.50   13.70
   0   3 -13   27.90   10.90
   0   3 -13   15.40   13.20
  -1  -3 -13   91.19   17.30
   1  -3  13  117.79   16.70
  -1   3 -13   93.79   17.10
   2  -3  13   -7.50   12.60
  -2  -3 -13   13.90   14.50
  -2   3 -13    3.90   13.00
  -9  -4  13   30.30   13.10
   9   4 -13   42.70   13.40
  -8  -4  13   27.70   12.60
   8   4 -13   30.80   12.80
  -7  -4  13   32.90   12.60
   7   4 -13   48.50   12.60
  -6  -4  13   55.99   14.60
   6  -4 -13   79.49   17.00
   6   4 -13   71.69   13.20
  -5  -4  13   60.09   14.50
   5  -4 -13   49.99   10.60
   5   4 -13   48.80   11.90
  -4  -4  13    4.00   10.90
   4  -4 -13    0.30    8.80
   4   4 -13    0.40    9.40
   3  -4 -13  483.35   24.40
  -3  -4  13  419.26   26.10
   3   4 -13  487.95   24.80
   2  -4 -13   11.20   10.90
  -2  -4  13    0.00   11.70
   2   4 -13    6.00    9.40
   1  -4 -13   63.29   13.70
  -1  -4  13   37.40   13.40
   1   4 -13   68.99   13.30
   0  -4 -13   19.20   11.70
   0  -4  13    5.30   12.30
   0   4 -13    1.70   11.60
   0   4 -13   -5.20   10.50
  -1  -4 -13  445.36   29.30
   1  -4  13  469.25   30.60
  -1   4 -13  404.66   28.10
  -2  -4 -13   48.20   16.50
   2  -4  13   30.70   15.10
  -2   4 -13   11.10   14.70
  -8  -5  13   31.40   14.70
   8   5 -13   47.30   14.00
  -7  -5  13   10.60   13.60
   7   5 -13   15.90   12.40
   6   5 -13  295.57   23.40
  -5  -5  13   93.19   16.80
   5   5 -13  153.18   18.20
   4  -5 -13   82.69   13.10
  -4  -5  13   88.19   16.90
   4   5 -13   69.39   13.90
   3  -5 -13  112.59   14.80
  -3  -5  13  111.89   17.20
   3   5 -13  117.19   16.70
   2  -5 -13    3.00   11.00
  -2  -5  13    3.10   11.80
   2   5 -13    5.10   11.60
   1  -5 -13   41.00   13.60
  -1  -5  13   18.30   14.30
   1   5 -13   39.80   13.20
   0  -5  13  132.99   19.60
   0  -5 -13  181.58   20.60
   0   5 -13  112.89   16.70
  -6  -6  13    5.90   13.30
   6   6 -13    6.10   13.50
  -5  -6  13   38.10   15.00
   5   6 -13   25.20   14.40
  -4  -6  13  644.84   33.80
   4   6 -13  651.03   33.90
   3  -6 -13  104.09   15.00
  -3  -6  13  109.09   17.80
   3   6 -13   95.49   17.70
  -2  -6  13  263.27   24.30
   2  -6 -13  258.67   21.70
   2   6 -13  241.08   22.80
   1  -6 -13   38.40   13.90
  -1  -6  13   29.10   14.70
   1   6 -13   46.30   14.80
 -10   0  14    3.30   11.30
  -9   0  14   -4.40    9.90
  -8   0  14  562.34   27.80
  -7   0  14    8.00    9.50
  -6   0  14   92.79   13.20
  -5   0  14   -8.40    8.30
   4   0 -14  680.33   30.90
  -4   0  14  643.04   28.10
  -3   0  14   -1.30    9.00
   3   0 -14   -7.60   10.50
   2   0 -14  807.82   34.90
  -2   0  14  822.42   32.10
   1   0 -14   -6.50   12.30
  -1   0  14    0.70    9.60
   0   0  14   89.69   13.80
   0   0 -14   74.39   16.50
   1   0  14   17.00   10.80
  -1   0 -14   12.60   13.00
  -2   0 -14  616.14   34.30
   2   0  14  615.54   29.70
 -10  -1  14  206.18   19.80
 -10   1  14  202.78   19.40
  -9  -1  14  161.08   18.70
   9   1 -14  185.48   23.90
  -9   1  14  195.48   17.80
  -8  -1  14   23.40   11.40
   8   1 -14   43.50   14.60
  -8   1  14   32.60   10.80
  -7  -1  14   36.10   11.30
  -7   1  14   18.80    9.50
  -6  -1  14   44.20   11.40
  -6   1  14   27.10    9.70
  -5  -1  14   61.99   12.60
   5  -1 -14   52.49   12.80
  -5   1  14   57.99   10.70
  -4  -1  14  158.48   16.80
   4  -1 -14  141.69   16.60
  -4   1  14  105.99   13.10
   3  -1 -14  -19.40   10.20
  -3  -1  14   -1.50   10.00
   3   1 -14    2.30   12.10
  -3   1  14   -4.90    8.00
  -2  -1  14   12.10   10.50
   2  -1 -14   -2.20   11.50
  -2   1  14   18.70    9.40
   2   1 -14   -7.80   11.70
  -1  -1  14   21.80   11.40
   1  -1 -14   20.10   13.60
  -1   1  14   20.40    9.70
   1   1 -14   34.70   13.20
   0  -1 -14  269.87   24.00
   0  -1  14  283.77   21.80
   0   1  14  245.78   18.50
   0   1 -14  282.17   24.60
  -1  -1 -14   34.40   14.30
   1  -1  14   38.90   13.20
   1   1  14   19.10    9.90
  -1   1 -14   29.20   14.70
  -2  -1 -14    6.10   13.60
   2  -1  14    5.10   11.50
  -2   1 -14   -3.10   14.30
 -10  -2  14   39.10   13.40
 -10   2  14   27.40   11.60
  10   2 -14   19.30   11.70
  -9  -2  14  361.06   26.10
   9   2 -14  323.97   21.60
  -9   2  14  333.17   21.20
  -8  -2  14   34.70   13.00
   8   2 -14   12.70    9.60
  -8   2  14   41.60   10.50
  -7  -2  14  216.88   19.70
   7   2 -14  213.28   16.70
  -7   2  14  230.38   17.50
  -6  -2  14   29.50   11.60
   6   2 -14   22.00    8.70
  -6   2  14   15.00    8.20
  -5  -2  14   13.60   10.70
   5  -2 -14   34.90   11.50
  -5   2  14   35.10    9.10
   5   2 -14   27.90    9.00
  -4  -2  14   66.49   13.00
   4  -2 -14   80.79   13.60
  -4   2  14   63.89   10.40
   4   2 -14   55.99    9.50
   3  -2 -14  821.32   34.40
  -3  -2  14  863.61   34.50
   3   2 -14  813.72   28.60
  -3   2  14  810.52   29.20
  -2  -2  14  122.29   16.50
   2  -2 -14  102.99   15.30
   2   2 -14  114.89   17.20
   2   2 -14  130.69   13.40
  -1  -2  14   92.29   15.80
   1  -2 -14   72.79   15.70
   1   2 -14   63.19   15.00
   0  -2  14    7.80   11.80
   0  -2 -14    5.00   13.50
   0   2 -14   -0.90   12.00
  -1  -2 -14  212.88   23.50
   1  -2  14  234.58   21.90
  -1   2 -14  209.98   23.50
  -9  -3  14   25.50   12.90
   9   3 -14   30.60   12.20
  -8  -3  14  175.58   19.90
   8   3 -14  221.58   18.80
  -7  -3  14  250.27   22.70
   7   3 -14  258.27   20.30
  -6  -3  14   95.09   15.40
   6   3 -14   88.59   12.70
   5  -3 -14  374.16   22.00
  -5  -3  14  362.26   25.50
   5   3 -14  380.06   21.60
   4  -3 -14   57.39   13.10
  -4  -3  14   87.09   15.60
   4   3 -14   48.30   11.10
  -3  -3  14    7.20   11.60
   3  -3 -14    2.60   11.40
   3   3 -14    0.90    8.80
   2  -3 -14    8.10   11.30
  -2  -3  14   24.70   12.90
   2   3 -14   16.00    9.70
  -1  -3  14  211.38   20.90
   1  -3 -14  259.37   23.00
   1   3 -14  236.58   23.40
   1   3 -14  238.78   18.60
   0  -3  14  121.79   18.10
   0  -3 -14  115.19   18.80
   0   3 -14  132.79   15.40
   0   3 -14  126.99   19.70
   1  -3  14  392.76   28.90
  -1  -3 -14  366.96   27.30
  -1   3 -14  399.06   29.10
  -8  -4  14  139.39   19.30
   8   4 -14  139.69   17.30
  -7  -4  14   57.79   14.40
   7   4 -14   21.50   11.90
  -6  -4  14  372.36   25.90
   6   4 -14  366.86   23.50
  -5  -4  14   33.50   13.80
   5  -4 -14   33.20   11.30
   5   4 -14   39.50   11.70
  -4  -4  14   54.79   14.20
   4  -4 -14   56.39   12.90
   4   4 -14   45.70   12.40
  -3  -4  14   76.09   16.40
   3  -4 -14   71.59   14.10
   3   4 -14   82.99   13.90
  -2  -4  14   89.79   17.10
   2  -4 -14  102.99   16.80
   2   4 -14  122.89   15.40
   1  -4 -14   54.69   15.60
  -1  -4  14   25.00   14.80
   1   4 -14   54.49   13.00
   0  -4 -14   57.79   16.50
   0  -4  14   10.20   13.90
   0   4 -14   29.60   12.30
  -6  -5  14  246.28   23.10
   6   5 -14  207.28   20.70
  -5  -5  14  162.48   20.90
   5   5 -14  147.59   17.80
  -4  -5  14  134.39   19.00
   4  -5 -14  110.29   15.00
   4   5 -14  108.09   16.70
  -3  -5  14   16.00   13.40
   3  -5 -14    9.20   11.20
   3   5 -14   14.50   12.30
  -2  -5  14    2.30   13.70
   2  -5 -14   20.50   13.00
   2   5 -14    6.60   11.90
  -9   0  15   20.90   11.60
  -8   0  15   -1.10   10.30
  -7   0  15  154.68   16.50
  -6   0  15  -12.50    9.10
  -5   0  15    9.10    9.90
   4   0 -15   -3.50   10.50
  -4   0  15    3.40    9.40
   3   0 -15  150.28   18.70
  -3   0  15  153.78   16.50
  -2   0  15   -7.60    9.40
   2   0 -15   -9.90   12.60
  -1   0  15    1.30   10.00
   1   0 -15   -4.50   13.90
   0   0  15   15.80   11.20
   0   0 -15   -0.90   13.80
  -9  -1  15   20.70   12.70
  -9   1  15   21.80   11.50
  -8  -1  15   -0.20   11.10
  -8   1  15    2.60    9.90
  -7  -1  15   -7.40   10.20
  -7   1  15   -0.50    9.30
  -6  -1  15  513.05   27.40
  -6   1  15  515.05   25.20
  -5  -1  15  363.96   24.70
  -5   1  15  364.66   22.00
   4  -1 -15  356.86   25.30
  -4  -1  15  346.07   23.70
  -4   1  15  320.87   20.50
  -3  -1  15   10.40   10.90
   3  -1 -15   21.10   13.20
  -3   1  15   23.50   10.40
   3   1 -15   22.40   12.80
   2  -1 -15   -9.50   12.90
  -2  -1  15    3.10   11.20
  -2   1  15   -0.10    9.30
   2   1 -15   12.70   14.10
  -1  -1  15  142.39   17.30
   1  -1 -15   90.89   17.20
   1   1 -15  119.89   20.10
  -1   1  15  147.79   24.70
   0  -1 -15  284.77   26.00
   0  -1  15  301.57   23.30
   0   1 -15  309.07   26.80
  -8  -2  15  109.09   17.00
  -7  -2  15   47.30   13.80
  -6  -2  15  104.09   16.40
   5  -2 -15   -2.30   10.50
  -5  -2  15    2.60   11.50
   4  -2 -15   49.50   14.00
  -4  -2  15   59.39   14.20
   3  -2 -15   45.40   14.90
  -3  -2  15   44.00   13.30
   2  -2 -15  232.78   23.00
  -2  -2  15  256.47   22.50
   2   2 -15  287.87   26.00
   1  -2 -15   91.59   17.90
  -1  -2  15   85.79   16.00
   1   2 -15   68.29   17.10
  -7  -3  15  150.58   19.60
   7   3 -15  159.08   17.70
  -6  -3  15    0.60   11.20
   6   3 -15   17.90   12.30
   5  -3 -15  473.55   26.80
  -5  -3  15  447.56   27.80
   4  -3 -15   17.50   12.40
  -4  -3  15   -1.00   12.60
  -3  -3  15   41.70   15.10
   3  -3 -15   48.30   13.90
   2  -3 -15   17.30   13.20
  -2  -3  15   27.00   14.50
   1  -3 -15  161.28   20.70
   1   3 -15  206.28   23.20
  -6  -4  15   -5.50   11.40
   6   4 -15    1.60   10.90
   5  -4 -15    8.80   13.70
  -5  -4  15   10.70   13.80
   5   4 -15   -6.50   10.20
   4  -4 -15  -11.50   11.20
  -4  -4  15    1.90   13.50
   4   4 -15   -7.40   10.60
   3  -4 -15  541.15   29.50
  -3  -4  15  526.55   30.90
   3   4 -15  508.65   27.50
  -7   0  16   -7.90   10.30
  -6   0  16  213.48   19.50
  -5   0  16   -0.90   10.60
   4   0 -16   21.40   14.20
  -4   0  16    1.20   10.70
   3   0 -16    7.30   13.70
  -3   0  16    0.60   10.30
  -6  -1  16  128.29   17.30
  -5  -1  16   47.70   13.50
   4  -1 -16   53.89   16.00
  -4  -1  16   45.50   13.70
   3  -1 -16    7.50   13.40
  -3  -1  16    5.40   11.60
   3   1 -16    4.20   14.80
   5  -2 -16   34.00   13.70
   4  -2 -16   -0.70   12.80
_computing_structure_solution     'SHELXT 2014/4 (Sheldrick, 2014)'
;
_shelx_hkl_checksum     13724
_shelx_res_file
;
TITL Gul1_a.res in P2(1)/n
    Gul1_a.res
    created by SHELXL-2016/6 at 18:35:37 on 04-Mar-2018
REM Old TITL Gul1 in P2(1)/n
REM SHELXT solution in P2(1)/n
REM R1 0.073,  Rweak 0.004,  Alpha 0.020,  Orientation as input
REM Formula found by SHELXT:  C9 N3 S Br
CELL  0.71073  10.5986   8.7168  13.0308   90.000  111.513   90.000
ZERR    4.000   0.0005   0.0003   0.0005    0.000    0.002    0.000
LATT  1
SYMM 1/2-X, 1/2+Y, 1/2-Z
SFAC C H N S BR
UNIT 36 48 12 4 4
TEMP -123.000
SIZE 0.11 0.14 0.18
L.S. 10
BOND $H
LIST 6
FMAP 2
PLAN 20
CONF
ACTA
OMIT    -1   0   1
EQIV $1 -x+1, -y+1, -z+1
HTAB N2 Br1_$1
EQIV $2 x+1/2, -y+3/2, z+1/2
HTAB N2 Br1_$2
HTAB N3 Br1
EQIV $3 -x+1/2, y+1/2, -z+1/2
HTAB N3 Br1_$3
WGHT    0.038100    0.589600
FVAR       0.58589
BR1   5    0.146623    0.381418    0.265466    11.00000    0.02460    0.02084 =
         0.02181   -0.00181    0.00401   -0.00181
S1    4    0.311162    0.469848    0.586773    11.00000    0.02627    0.01752 =
         0.01728   -0.00124    0.00806   -0.00619
N1    3    0.480231    0.689320    0.610696    11.00000    0.01968    0.01645 =
         0.01321   -0.00037    0.00779   -0.00356
N2    3    0.548691    0.808293    0.579550    11.00000    0.02083    0.01623 =
         0.01979   -0.00041    0.00987   -0.00298
AFIX   3
H2A   2    0.635551    0.776693    0.607350    11.00000   -1.20000
H2B   2    0.535901    0.891753    0.615230    11.00000   -1.20000
AFIX   0
N3    3    0.357669    0.629297    0.428495    11.00000    0.02385    0.01506 =
         0.01441   -0.00138    0.00656   -0.00107
AFIX   3
H3A   2    0.292719    0.572157    0.379225    11.00000   -1.20000
H3B   2    0.390509    0.709317    0.402415    11.00000   -1.20000
AFIX   0
C1    1    0.437230    0.500709    0.727756    11.00000    0.02149    0.02329 =
         0.01835    0.00235    0.00608    0.00329
AFIX  13
H1A   2    0.513995    0.427032    0.741377    11.00000   -1.20000
AFIX   0
C2    1    0.488957    0.664484    0.724629    11.00000    0.02252    0.02148 =
         0.01261   -0.00183    0.00637   -0.00406
AFIX  23
H2C   2    0.432008    0.739798    0.744749    11.00000   -1.20000
H2D   2    0.583832    0.675080    0.776759    11.00000   -1.20000
AFIX   0
C3    1    0.387918    0.608480    0.533853    11.00000    0.01762    0.01213 =
         0.01783   -0.00092    0.00823    0.00272
C4    1    0.374579    0.476023    0.813747    11.00000    0.01710    0.01930 =
         0.01312   -0.00099    0.00456   -0.00540
C5    1    0.427966    0.358389    0.891157    11.00000    0.01751    0.01834 =
         0.02551   -0.00659    0.00512   -0.00204
AFIX  43
H5A   2    0.497585    0.293462    0.886358    11.00000   -1.20000
AFIX   0
C6    1    0.377268    0.337853    0.975707    11.00000    0.02444    0.01935 =
         0.01473    0.00162    0.00275   -0.00496
AFIX  43
H6A   2    0.412191    0.258553    1.028582    11.00000   -1.20000
AFIX   0
C7    1    0.276920    0.432989    0.981597    11.00000    0.02146    0.02533 =
         0.02138   -0.00288    0.00852   -0.01003
AFIX  43
H7A   2    0.244208    0.420521    1.039905    11.00000   -1.20000
AFIX   0
C8    1    0.222970    0.546346    0.904091    11.00000    0.02079    0.02584 =
         0.03348   -0.00069    0.01081   -0.00124
AFIX  43
H8A   2    0.152610    0.610477    0.908407    11.00000   -1.20000
AFIX   0
C9    1    0.271524    0.566238    0.820343    11.00000    0.02193    0.02458 =
         0.02664    0.00364    0.00698    0.00409
AFIX  43
H9A   2    0.233208    0.643424    0.766388    11.00000   -1.20000
AFIX   0
HKLF 4
REM  Gul1_a.res in P2(1)/n
REM R1 =  0.0270 for    1998 Fo > 4sig(Fo)  and  0.0344 for all    2303 data
REM    127 parameters refined using      0 restraints
END
WGHT      0.0381      0.5892
REM Highest difference peak  0.609,  deepest hole -0.330,  1-sigma level  0.077
Q1    1   0.3425  0.6058  0.7156  11.00000  0.05    0.61
Q2    1   0.4633  0.2732  0.9272  11.00000  0.05    0.46
Q3    1   0.2761  0.5205  0.8770  11.00000  0.05    0.43
Q4    1   0.2970  0.4168  0.5601  11.00000  0.05    0.41
Q5    1   0.2699  0.5236  0.5734  11.00000  0.05    0.40
Q6    1   0.4818  0.6830  0.6624  11.00000  0.05    0.40
Q7    1   0.4022  0.4972  0.7791  11.00000  0.05    0.38
Q8    1   0.3452  0.5398  0.5410  11.00000  0.05    0.34
Q9    1   0.4633  0.3823  0.8348  11.00000  0.05    0.34
Q10   1   0.2519  0.4771  0.9430  11.00000  0.05    0.32
Q11   1   0.4335  0.6419  0.5748  11.00000  0.05    0.31
Q12   1   0.3481  0.6339  0.4762  11.00000  0.05    0.31
Q13   1   0.3065  0.4863  0.7913  11.00000  0.05    0.31
Q14   1   0.4912  0.7460  0.5898  11.00000  0.05    0.31
Q15   1   0.3493  0.5445  0.8326  11.00000  0.05    0.30
Q16   1   0.3836  0.4093  0.8196  11.00000  0.05    0.28
Q17   1   0.4604  0.5982  0.7257  11.00000  0.05    0.28
Q18   1   0.1398  0.5000  0.2431  11.00000  0.05    0.26
Q19   1   0.5157  0.8006  0.5189  11.00000  0.05    0.26
Q20   1   0.3091  0.3676  0.9484  11.00000  0.05    0.25
;
_shelx_res_checksum     30912
