# Supplementary material for: Crystal structure and Hirshfeld surface analysis of 3-amino-5-phenyl­thia­zolidin-2-iminium bromide
Source: Acta Crystallogr E Crystallogr Commun. 2019 Sep 27;75(Pt 10):1544–7. doi: 10.1107/S2056989019013069 (PMC6775745; doi:10.1107/S2056989019013069)
Supplement: Supplementary file 2 [file e-75-01544-Isup2.hkl]

#                                                                               
# h,k,l, Fc-squared, Fo-squared, sigma(Fo-squared), status flag                 
#                                                                               
data_I                                                                          
_shelx_title ' Gul1_a.res in P2(1)/n'                                           
_shelx_refln_list_code          4                                               
_shelx_F_calc_maximum      167.34                                               
_exptl_crystal_F_000       552.00                                               
_reflns_d_resolution_high  0.7987                                               
                                                                                
loop_                                                                           
 _space_group_symop_operation_xyz                                               
 'x, y, z'                                                                      
 '-x+1/2, y+1/2, -z+1/2'                                                        
 '-x, -y, -z'                                                                   
 'x-1/2, -y-1/2, z-1/2'                                                         
                                                                                
_cell_length_a    10.5986                                                       
_cell_length_b     8.7168                                                       
_cell_length_c    13.0308                                                       
_cell_angle_alpha  90.000                                                       
_cell_angle_beta  111.513                                                       
_cell_angle_gamma  90.000                                                       
                                                                                
_shelx_F_squared_multiplier     1.000                                           
                                                                                
loop_                                                                           
 _refln_index_h                                                                 
 _refln_index_k                                                                 
 _refln_index_l                                                                 
 _refln_F_squared_calc                                                          
 _refln_F_squared_meas                                                          
 _refln_F_squared_sigma                                                         
 _refln_observed_status                                                         
   2   0   0       1464.20       1478.78        20.28 o                         
   4   0   0       5723.47       5688.62        68.99 o                         
   6   0   0       3799.94       3801.97        75.42 o                         
   8   0   0        625.75        708.57        33.45 o                         
  10   0   0       1161.26       1180.44        74.14 o                         
  12   0   0        102.21        100.09        27.51 o                         
   1   1   0       3528.25       3996.15        35.98 o                         
   2   1   0       3388.36       3439.04        30.72 o                         
   3   1   0        234.38        151.11         7.07 o                         
   4   1   0       1723.71       1877.88        20.53 o                         
   5   1   0        605.42        597.30        17.00 o                         
   6   1   0       2176.67       2186.11        32.31 o                         
   7   1   0       3035.77       2943.09        46.07 o                         
   8   1   0       2050.74       2101.64        41.75 o                         
   9   1   0        473.31        466.92        26.06 o                         
  10   1   0        270.52        262.25        19.83 o                         
  11   1   0        683.38        660.88        28.75 o                         
  12   1   0        185.84        239.88        34.19 o                         
   0   2   0       5650.01       5818.84        90.95 o                         
   1   2   0       7065.03       7079.91        70.23 o                         
   2   2   0       9996.44      11473.70        97.06 o                         
   3   2   0        826.07        807.00        11.23 o                         
   4   2   0         28.45         57.47         6.33 o                         
   5   2   0       8705.80       8311.07       216.76 o                         
   6   2   0          5.75          2.28         7.71 o                         
   7   2   0         91.60         82.36         9.71 o                         
   8   2   0        215.20        201.08        13.70 o                         
   9   2   0        520.72        537.77        23.30 o                         
  10   2   0         45.73         28.47        13.99 o                         
  11   2   0        809.10        738.29        30.05 o                         
  12   2   0         32.14         25.72        21.68 o                         
   1   3   0        485.55        405.01         9.83 o                         
   2   3   0       5077.78       5252.40        46.75 o                         
   3   3   0       7407.32       7850.60        74.13 o                         
   4   3   0        220.17        230.88        15.55 o                         
   5   3   0        189.28        183.54        14.15 o                         
   6   3   0       3671.40       3706.86        59.10 o                         
   7   3   0        118.46        130.27        11.89 o                         
   8   3   0       1741.97       1840.90        33.04 o                         
   9   3   0        989.34        931.45        25.62 o                         
  10   3   0        154.63        146.30        15.12 o                         
  11   3   0        191.59        212.30        26.83 o                         
   0   4   0       8478.85       8185.31       107.87 o                         
   1   4   0        795.78        841.93        14.72 o                         
   2   4   0         23.82          6.88         4.45 o                         
   3   4   0        131.52        141.38         7.66 o                         
   4   4   0       6533.90       6800.33       109.15 o                         
   5   4   0         83.98         80.91        13.16 o                         
   6   4   0       1744.38       1735.43        26.82 o                         
   7   4   0       1059.39       1058.02        26.02 o                         
   8   4   0       2119.62       2030.55        47.08 o                         
   9   4   0         28.06         16.32        13.03 o                         
  10   4   0       1656.90       1752.52        44.93 o                         
  11   4   0         23.94         -2.46        18.07 o                         
   1   5   0       3206.13       3057.95        37.01 o                         
   2   5   0       4260.56       4112.71        55.29 o                         
   3   5   0       3266.13       3263.17        39.89 o                         
   4   5   0       3287.61       3221.44        40.88 o                         
   5   5   0        130.88        142.32        11.18 o                         
   6   5   0        111.03        117.17        12.07 o                         
   7   5   0       2152.71       1991.39        60.52 o                         
   8   5   0        643.24        601.77        42.39 o                         
   9   5   0        239.05        225.56        25.63 o                         
  10   5   0         35.94         62.94        18.52 o                         
   0   6   0        319.17        327.18        16.88 o                         
   1   6   0        932.53        855.30        30.40 o                         
   2   6   0        841.12        856.77        20.22 o                         
   3   6   0        895.44        893.53        18.63 o                         
   4   6   0        120.79        135.24        16.10 o                         
   5   6   0        513.39        493.46        17.74 o                         
   6   6   0         13.69         19.56        13.49 o                         
   7   6   0         16.00         -5.05        14.63 o                         
   8   6   0        164.49        135.11        20.30 o                         
   9   6   0       1666.84       1760.09        57.84 o                         
  10   6   0         68.66         80.45        24.42 o                         
   1   7   0         28.33         26.12         9.40 o                         
   2   7   0       8115.74       8127.64       114.89 o                         
   3   7   0        413.46        417.65        18.82 o                         
   4   7   0       2152.19       2179.19        46.90 o                         
   5   7   0         70.24         67.10        15.23 o                         
   6   7   0        722.43        727.15        30.57 o                         
   7   7   0        371.67        388.73        26.30 o                         
   8   7   0        420.18        406.32        28.51 o                         
   9   7   0          1.57          1.81        18.70 o                         
   0   8   0       1993.47       2028.75        53.79 o                         
   1   8   0        218.82        237.23        15.45 o                         
   2   8   0        145.69        148.07        16.08 o                         
   3   8   0          6.79          1.31        16.17 o                         
   4   8   0       4049.46       3970.35        89.95 o                         
   5   8   0          7.93         18.42        14.63 o                         
   6   8   0        669.48        670.64        34.96 o                         
   7   8   0         26.39         47.22        18.25 o                         
   8   8   0         93.17         85.66        21.26 o                         
   1   9   0        666.76        594.82        23.81 o                         
   2   9   0          5.06          1.68        11.62 o                         
   3   9   0       1109.30       1102.81        30.89 o                         
   4   9   0         27.21         -4.20        15.01 o                         
   5   9   0         37.86         15.54        30.15 o                         
   6   9   0        333.41        319.24        35.63 o                         
   0  10   0         82.73        111.87        36.42 o                         
   1  10   0       1547.42       1486.16        76.47 o                         
   2  10   0        130.05        152.34        27.98 o                         
   3  10   0         53.13         70.19        20.68 o                         
   4  10   0        173.81        187.36        30.53 o                         
 -11   0   1        423.01        382.61        33.16 o                         
  -9   0   1       2120.15       2050.39        56.52 o                         
  -7   0   1          3.59         16.04        12.24 o                         
  -5   0   1       4973.70       5016.52       106.81 o                         
  -3   0   1        921.27        840.31        16.23 o                         
   1   0   1       1280.04       1605.44        23.38 o                         
   3   0   1       2869.31       2880.97        33.82 o                         
   5   0   1      19600.12      20423.21       319.62 o                         
   7   0   1         73.36         51.96        15.43 o                         
   9   0   1       3232.58       3177.56        77.81 o                         
  11   0   1       1712.24       1785.34        72.25 o                         
 -12   1   1        470.02        524.65        39.36 o                         
 -11   1   1        706.81        734.71        29.17 o                         
 -10   1   1         29.61         52.47        13.73 o                         
  -9   1   1        603.60        576.45        26.24 o                         
  -8   1   1       2737.29       2689.47        51.34 o                         
  -7   1   1       3330.29       3297.53        53.11 o                         
  -6   1   1       3793.92       3901.37        53.93 o                         
  -5   1   1        172.74        179.53        16.07 o                         
  -4   1   1         11.66          7.53         4.16 o                         
  -3   1   1      19745.38      20928.91       196.64 o                         
  -2   1   1      20985.95      22196.85       258.01 o                         
  -1   1   1         21.36         16.18         2.30 o                         
   0   1   1        212.22        236.82         4.65 o                         
   1   1   1       2203.44       2392.58        20.16 o                         
   2   1   1      18208.18      19652.33       140.29 o                         
   3   1   1       6071.13       5974.94        46.79 o                         
   4   1   1       3435.85       3576.49        36.66 o                         
   5   1   1        585.10        664.21        16.68 o                         
   6   1   1        236.55        322.84        15.49 o                         
   7   1   1        589.29        520.74        21.09 o                         
   8   1   1        470.03        493.64        21.82 o                         
   9   1   1        196.69        175.66        16.63 o                         
  10   1   1        204.18        204.95        25.65 o                         
  11   1   1        124.63        129.02        18.77 o                         
 -12   2   1         25.99         21.55        21.11 o                         
 -11   2   1        172.95        188.25        23.56 o                         
 -10   2   1        377.16        406.03        25.76 o                         
  -9   2   1         97.32         89.26        11.93 o                         
  -8   2   1       2082.45       2016.48        37.86 o                         
  -7   2   1        193.90        180.58        12.45 o                         
  -6   2   1       1760.65       1750.69        30.25 o                         
  -5   2   1         58.69         43.81         8.12 o                         
  -4   2   1        893.60        704.67        15.85 o                         
  -3   2   1       1668.93       1806.46        30.04 o                         
  -2   2   1       2727.71       3066.38        28.46 o                         
  -1   2   1       3254.60       3558.96        40.88 o                         
   0   2   1      14565.70      14666.54       171.42 o                         
   1   2   1       2510.78       2826.41        28.07 o                         
   2   2   1      10971.63      12073.69        93.31 o                         
   3   2   1       2119.50       2346.61        24.27 o                         
   4   2   1       4535.89       4533.06        48.04 o                         
   5   2   1        455.58        437.37        25.59 o                         
   6   2   1       4453.85       4441.74        54.99 o                         
   7   2   1         80.59         93.92        10.80 o                         
   8   2   1       1145.54       1136.27        29.78 o                         
   9   2   1        224.24        230.86        18.42 o                         
  10   2   1       2595.58       2574.13        51.17 o                         
  11   2   1        181.64        164.86        19.95 o                         
 -12   3   1        335.66        381.52        32.89 o                         
 -11   3   1        365.02        351.12        29.78 o                         
 -10   3   1        358.82        359.76        24.03 o                         
  -9   3   1        681.10        632.70        21.31 o                         
  -8   3   1         26.25         20.35         9.32 o                         
  -7   3   1       4413.64       4427.71        61.73 o                         
  -6   3   1        615.59        571.90        22.58 o                         
  -5   3   1         40.86         46.31         7.69 o                         
  -4   3   1         55.48         42.40         5.26 o                         
  -3   3   1      10749.94      10886.02        92.23 o                         
  -2   3   1       1417.07       1409.31        18.26 o                         
  -1   3   1       6297.49       6189.86        72.38 o                         
   0   3   1        293.41        341.50         9.57 o                         
   1   3   1       5289.96       5651.35        53.56 o                         
   2   3   1       1506.15       1396.31        18.04 o                         
   3   3   1       3411.49       3231.65        31.66 o                         
   4   3   1         15.26         13.07         4.96 o                         
   5   3   1          8.87          9.93         5.57 o                         
   6   3   1        483.19        451.59        13.81 o                         
   7   3   1        931.19        891.46        42.19 o                         
   8   3   1       4043.94       4065.11        55.88 o                         
   9   3   1        176.65        193.22        15.47 o                         
  10   3   1         13.20          8.55        15.26 o                         
  11   3   1        306.62        306.28        38.49 o                         
 -11   4   1        611.02        610.95        31.50 o                         
 -10   4   1         60.34         73.35        17.75 o                         
  -9   4   1       2092.31       2144.16        59.74 o                         
  -8   4   1         97.98        110.12        11.61 o                         
  -7   4   1       1140.80       1092.10        51.50 o                         
  -6   4   1        865.10        910.81        74.72 o                         
  -5   4   1       9838.08       9745.37       131.57 o                         
  -4   4   1        360.19        392.58        36.34 o                         
  -3   4   1       2409.53       2332.31        28.47 o                         
  -2   4   1       2002.66       2224.95        40.80 o                         
  -1   4   1       8009.47       8104.27        82.64 o                         
   0   4   1          3.94         -2.98         4.45 o                         
   1   4   1      10819.36      10722.13       140.39 o                         
   2   4   1         65.86         62.71         5.12 o                         
   3   4   1        309.41        312.89         9.78 o                         
   4   4   1         59.62         69.87         7.01 o                         
   5   4   1       2980.91       2930.91        35.00 o                         
   6   4   1          3.64          2.52         6.91 o                         
   7   4   1          3.61          5.09         7.69 o                         
   8   4   1        308.64        303.31        16.43 o                         
   9   4   1        778.88        795.60        25.41 o                         
  10   4   1        524.48        441.12        41.24 o                         
  11   4   1        203.72        251.99        35.51 o                         
 -11   5   1        534.80        523.94        36.58 o                         
 -10   5   1        358.19        306.81        28.28 o                         
  -9   5   1         31.09         42.21        25.21 o                         
  -8   5   1        104.13        143.88        45.87 o                         
  -7   5   1        242.34        273.22        20.84 o                         
  -6   5   1       1452.44       1427.31        34.73 o                         
  -5   5   1        153.66        129.65         9.14 o                         
  -4   5   1         38.96         41.16         7.19 o                         
  -3   5   1       1596.14       1603.68        38.05 o                         
  -2   5   1        849.36        774.29        17.83 o                         
  -1   5   1        387.04        428.79        12.22 o                         
   0   5   1          7.88         18.25         5.09 o                         
   1   5   1       2155.45       2172.06        37.53 o                         
   2   5   1       3019.36       2914.71        51.48 o                         
   3   5   1       1158.46       1075.21        19.06 o                         
   4   5   1       3723.58       3707.65        45.34 o                         
   5   5   1        773.82        810.33        22.13 o                         
   6   5   1       2368.20       2380.47        47.01 o                         
   7   5   1        968.19        921.93        33.09 o                         
   8   5   1       1451.11       1483.07        39.26 o                         
   9   5   1        546.99        557.83        27.93 o                         
  10   5   1         36.81         32.63        17.60 o                         
 -10   6   1       1316.82       1468.76        49.41 o                         
  -9   6   1         94.62         96.01        20.98 o                         
  -8   6   1        242.11        262.11        24.13 o                         
  -7   6   1        293.28        252.28        22.19 o                         
  -6   6   1       1392.00       1428.72        38.61 o                         
  -5   6   1       1405.74       1364.89        32.19 o                         
  -4   6   1       7240.04       7355.53        91.04 o                         
  -3   6   1        283.88        277.56        13.11 o                         
  -2   6   1         36.52         37.02         8.30 o                         
  -1   6   1        248.45        261.42        25.10 o                         
   0   6   1       5905.51       5720.00        63.95 o                         
   1   6   1        619.37        615.03        20.15 o                         
   2   6   1       2801.61       2775.08        36.44 o                         
   3   6   1        392.79        416.77        13.52 o                         
   4   6   1       1280.14       1282.00        23.18 o                         
   5   6   1        158.91        156.38        12.46 o                         
   6   6   1       2799.95       2817.76        56.88 o                         
   7   6   1          0.56          7.71        14.90 o                         
   8   6   1         66.68         56.95        19.59 o                         
   9   6   1         26.90         -3.02        20.63 o                         
  -9   7   1         13.55         26.41        20.50 o                         
  -8   7   1        260.59        202.34        23.52 o                         
  -7   7   1       1042.92       1010.14        37.79 o                         
  -6   7   1        219.63        244.76        21.76 o                         
  -5   7   1         37.76         44.82        14.62 o                         
  -4   7   1        234.93        233.72        18.71 o                         
  -3   7   1        254.66        265.69        15.68 o                         
  -2   7   1       2622.70       2528.85        46.91 o                         
  -1   7   1        200.37        187.49        12.87 o                         
   0   7   1        305.52        281.13        12.40 o                         
   1   7   1       3348.56       3327.37        55.81 o                         
   2   7   1        334.50        346.61        15.14 o                         
   3   7   1        945.24        862.66        23.02 o                         
   4   7   1          8.09          8.20        11.23 o                         
   5   7   1         34.89         51.45        14.24 o                         
   6   7   1        102.31        100.98        20.97 o                         
   7   7   1       2698.36       2741.10        60.35 o                         
   8   7   1        154.40        181.70        20.45 o                         
   9   7   1        680.30        663.99        32.10 o                         
  -8   8   1          0.95        -17.42        17.42 o                         
  -7   8   1          7.64         15.84        17.21 o                         
  -6   8   1        459.75        393.56        26.18 o                         
  -5   8   1       2283.27       2232.39        54.46 o                         
  -4   8   1       1710.10       1642.12        42.70 o                         
  -3   8   1         49.55         66.06        15.24 o                         
  -2   8   1         20.72         22.78        10.98 o                         
  -1   8   1       1264.79       1191.31        28.28 o                         
   0   8   1        921.82        926.69        28.95 o                         
   1   8   1       2490.60       2488.17        42.78 o                         
   2   8   1        545.11        548.20        23.66 o                         
   3   8   1        290.48        298.43        19.50 o                         
   4   8   1         62.81         67.79        13.35 o                         
   5   8   1       1578.84       1629.90        43.35 o                         
   6   8   1          4.21          5.46        15.43 o                         
   7   8   1         56.29         40.86        18.57 o                         
   8   8   1          1.99         -8.36        21.41 o                         
  -7   9   1        380.30        426.51        32.57 o                         
  -6   9   1        226.23        224.94        23.92 o                         
  -5   9   1          3.88          6.97        15.84 o                         
  -4   9   1         57.48         47.04        16.69 o                         
  -3   9   1       1892.80       1837.56        46.31 o                         
  -2   9   1       2135.41       2229.79        37.97 o                         
  -1   9   1       1532.46       1472.03        33.90 o                         
   0   9   1        389.21        348.85        18.72 o                         
   1   9   1        180.32        192.35        21.31 o                         
   2   9   1       1054.81       1044.30        37.02 o                         
   3   9   1        106.20         89.15        21.82 o                         
   4   9   1        456.20        446.78        36.41 o                         
   5   9   1         96.44        113.20        25.96 o                         
   6   9   1        854.74        888.64        76.91 o                         
  -5  10   1        369.20        430.15        38.70 o                         
  -4  10   1        323.79        353.89        35.07 o                         
  -3  10   1         90.10         84.86        20.44 o                         
  -2  10   1         46.64         14.34        23.17 o                         
  -1  10   1        707.52        639.88        33.32 o                         
   0  10   1        259.23        271.16        24.25 o                         
   1  10   1         51.16         55.91        18.18 o                         
   2  10   1         18.07         38.88        18.37 o                         
   3  10   1         37.56         23.39        16.05 o                         
   4  10   1       1231.94       1217.58        55.98 o                         
 -12   0   2        813.36        759.43        43.60 o                         
 -10   0   2       2988.68       3112.13        75.69 o                         
  -8   0   2       1740.85       1736.10        48.01 o                         
  -6   0   2       5502.25       5652.19       104.15 o                         
  -4   0   2      13048.75      13741.48       182.43 o                         
  -2   0   2        598.85        549.19        12.99 o                         
   0   0   2       4436.88       4197.81        47.48 o                         
   2   0   2         37.05         46.52        10.96 o                         
   4   0   2        111.95         84.90         8.47 o                         
   6   0   2       1025.21       1035.11        35.55 o                         
   8   0   2        413.00        368.18        27.45 o                         
  10   0   2       1525.60       1590.77        58.11 o                         
 -12   1   2        474.76        506.49        33.33 o                         
 -11   1   2        670.58        660.96        48.65 o                         
 -10   1   2        240.39        241.15        17.49 o                         
  -9   1   2        180.05        156.60        14.41 o                         
  -8   1   2        984.47        963.33        26.86 o                         
  -7   1   2        295.80        246.56        15.77 o                         
  -6   1   2        557.53        502.56        16.22 o                         
  -5   1   2         78.00         66.31         6.15 o                         
  -4   1   2       1254.49       1304.81        20.51 o                         
  -3   1   2      14509.41      15002.30       123.98 o                         
  -2   1   2        495.87        472.21         6.90 o                         
  -1   1   2       5317.99       5280.75        41.51 o                         
   0   1   2       3242.66       3732.87        26.70 o                         
   1   1   2        502.45        510.63         7.34 o                         
   2   1   2      20161.16      21655.16       163.62 o                         
   3   1   2      12576.22      13077.68       109.51 o                         
   4   1   2        539.53        455.46        12.03 o                         
   5   1   2         50.56         36.97         7.53 o                         
   6   1   2        195.54        182.91        13.45 o                         
   7   1   2       5533.14       5439.59        75.23 o                         
   8   1   2       1247.41       1305.80        36.68 o                         
   9   1   2       1128.48       1127.92        43.21 o                         
  10   1   2          5.24         -0.94        14.13 o                         
  11   1   2         11.51         -4.99        16.35 o                         
 -12   2   2          0.05         -0.29        19.87 o                         
 -11   2   2        309.40        355.49        41.38 o                         
 -10   2   2       1016.83       1003.57        39.00 o                         
  -9   2   2       4255.07       4271.24        64.43 o                         
  -8   2   2         19.36         22.14         9.42 o                         
  -7   2   2         20.21         16.97         7.87 o                         
  -6   2   2        179.50        179.31        10.94 o                         
  -5   2   2      11124.20      11141.01       120.69 o                         
  -4   2   2       2646.60       3037.24        40.07 o                         
  -3   2   2      13543.96      14656.21       196.07 o                         
  -2   2   2       5113.27       5497.86        47.90 o                         
  -1   2   2       6084.26       6376.74        53.60 o                         
   0   2   2        243.33        273.36         9.51 o                         
   1   2   2       5542.12       5129.75        41.95 o                         
   2   2   2          0.48          9.27         3.27 o                         
   3   2   2        327.51        307.31         8.08 o                         
   4   2   2          0.15         -0.60         4.39 o                         
   5   2   2       6198.83       6013.43        65.48 o                         
   6   2   2        829.75        838.57        20.60 o                         
   7   2   2        331.62        310.97        17.52 o                         
   8   2   2        137.01        147.15        15.18 o                         
   9   2   2        894.59        906.49        30.18 o                         
  10   2   2          0.17         17.70        14.74 o                         
  11   2   2        821.60        849.89        40.47 o                         
 -12   3   2        761.21        715.57        41.77 o                         
 -11   3   2       1325.71       1294.06        42.34 o                         
 -10   3   2        197.72        195.78        28.02 o                         
  -9   3   2        762.82        769.05        23.90 o                         
  -8   3   2        362.07        352.04        15.72 o                         
  -7   3   2       3092.69       3099.30        46.27 o                         
  -6   3   2         72.67         76.62         7.22 o                         
  -5   3   2       5546.25       6173.36       156.41 o                         
  -4   3   2        773.48        841.21        36.27 o                         
  -3   3   2       5353.49       5695.17        56.33 o                         
  -2   3   2       1845.02       1790.23        21.58 o                         
  -1   3   2       7236.35       7205.39        72.98 o                         
   0   3   2       1136.08       1203.61        18.22 o                         
   1   3   2        386.54        386.21        12.14 o                         
   2   3   2       7290.68       6983.59        61.20 o                         
   3   3   2       4017.86       4091.51        38.88 o                         
   4   3   2       6207.51       6363.54        58.59 o                         
   5   3   2         24.08         29.73         6.29 o                         
   6   3   2        401.37        378.71        19.63 o                         
   7   3   2        801.46        747.86        28.36 o                         
   8   3   2       1448.81       1475.60        31.14 o                         
   9   3   2         82.22         80.62        14.85 o                         
  10   3   2          0.90         15.16        14.72 o                         
  11   3   2        263.24        272.19        28.98 o                         
 -11   4   2        151.31        150.70        20.44 o                         
 -10   4   2        320.98        338.14        27.73 o                         
  -9   4   2        228.45        249.29        35.21 o                         
  -8   4   2        607.22        592.90        29.73 o                         
  -7   4   2        266.36        278.08        29.13 o                         
  -6   4   2        883.30        929.54        36.94 o                         
  -5   4   2       2718.20       2737.37        49.90 o                         
  -4   4   2        773.06        675.45        18.65 o                         
  -3   4   2       1050.93       1074.68        16.19 o                         
  -2   4   2       2066.79       2157.84        37.71 o                         
  -1   4   2        422.26        480.21        10.55 o                         
   0   4   2       4702.52       4401.36        53.75 o                         
   1   4   2        112.43        128.37         6.20 o                         
   2   4   2        623.09        530.43        11.12 o                         
   3   4   2        366.41        420.56        12.07 o                         
   4   4   2       1921.25       1793.70        24.02 o                         
   5   4   2          1.13         -0.99         5.75 o                         
   6   4   2       6414.94       6325.55        74.79 o                         
   7   4   2         68.51         72.01        13.09 o                         
   8   4   2          6.18          2.10        10.83 o                         
   9   4   2        114.75        131.08        16.80 o                         
  10   4   2       1270.94       1305.35        46.63 o                         
 -11   5   2        778.32        706.12        50.11 o                         
 -10   5   2          1.79          6.83        24.56 o                         
  -9   5   2        134.95        158.23        27.66 o                         
  -8   5   2       2181.24       2079.86        58.70 o                         
  -7   5   2       4746.83       4482.79        78.24 o                         
  -6   5   2       1954.75       2091.10        45.82 o                         
  -5   5   2        357.83        372.11        29.96 o                         
  -4   5   2        141.21        154.55         9.13 o                         
  -3   5   2       2388.09       2268.10        35.83 o                         
  -2   5   2       2362.27       2282.27        50.51 o                         
  -1   5   2       9357.14       9469.87       107.95 o                         
   0   5   2       2858.49       3046.82        39.57 o                         
   1   5   2        753.28        755.20        24.80 o                         
   2   5   2        324.77        304.24        10.13 o                         
   3   5   2       3017.24       3137.04        38.72 o                         
   4   5   2        112.84        108.35         8.59 o                         
   5   5   2        379.96        361.58        19.78 o                         
   6   5   2        722.67        691.51        23.98 o                         
   7   5   2        378.29        373.71        20.31 o                         
   8   5   2        212.81        200.56        15.54 o                         
   9   5   2        186.35        196.59        26.70 o                         
  10   5   2         92.41         65.83        23.42 o                         
 -10   6   2         70.70         66.48        21.35 o                         
  -9   6   2        339.43        368.22        28.48 o                         
  -8   6   2         36.52         44.63        17.70 o                         
  -7   6   2        283.27        294.69        30.37 o                         
  -6   6   2         38.51         46.04        15.24 o                         
  -5   6   2       2935.88       2792.65        41.83 o                         
  -4   6   2         21.43         34.29        11.77 o                         
  -3   6   2        170.49        150.20        11.92 o                         
  -2   6   2         46.97         41.14         6.92 o                         
  -1   6   2       5010.79       5046.42        57.31 o                         
   0   6   2        125.56        131.13         9.93 o                         
   1   6   2       5060.74       4856.39        71.71 o                         
   2   6   2        257.07        244.76        11.21 o                         
   3   6   2        290.15        318.49        13.41 o                         
   4   6   2        818.76        801.47        20.95 o                         
   5   6   2       4580.80       4311.42        88.50 o                         
   6   6   2        658.68        665.08        25.63 o                         
   7   6   2       1091.81       1120.15        42.22 o                         
   8   6   2          1.10         10.21        19.13 o                         
   9   6   2       1094.38       1153.39        79.54 o                         
  -9   7   2          3.69        -15.68        18.21 o                         
  -8   7   2       1879.36       1952.90        52.49 o                         
  -7   7   2        566.66        625.61        40.42 o                         
  -6   7   2       1813.93       1850.36        47.02 o                         
  -5   7   2        150.99        145.06        17.54 o                         
  -4   7   2         87.80         96.08        14.86 o                         
  -3   7   2        148.89        147.66        15.73 o                         
  -2   7   2       4199.66       4073.85        50.01 o                         
  -1   7   2        351.67        330.81        13.59 o                         
   0   7   2        331.21        352.26        28.59 o                         
   1   7   2        212.32        197.21        13.81 o                         
   2   7   2         29.07         39.10         8.06 o                         
   3   7   2       3132.32       3140.46        55.28 o                         
   4   7   2        523.15        536.70        23.59 o                         
   5   7   2         28.52         27.89        13.59 o                         
   6   7   2        563.19        549.77        27.91 o                         
   7   7   2        284.80        320.55        22.28 o                         
   8   7   2        211.73        215.15        21.70 o                         
  -8   8   2         40.42         68.04        21.42 o                         
  -7   8   2          1.63         -0.78        17.62 o                         
  -6   8   2        559.30        509.11        28.99 o                         
  -5   8   2          2.58         -2.96        16.33 o                         
  -4   8   2       1319.00       1381.27        38.68 o                         
  -3   8   2         10.42         11.91        13.18 o                         
  -2   8   2         22.20         22.62        11.70 o                         
  -1   8   2        463.53        434.31        16.52 o                         
   0   8   2       2793.53       2738.07        46.79 o                         
   1   8   2        628.68        611.52        21.48 o                         
   2   8   2        242.54        256.49        16.83 o                         
   3   8   2        527.15        521.85        23.55 o                         
   4   8   2        733.22        818.67        29.37 o                         
   5   8   2        962.61        888.36        46.27 o                         
   6   8   2        486.03        496.98        39.47 o                         
   7   8   2         73.27         60.72        21.71 o                         
  -7   9   2       1685.81       1756.53        52.49 o                         
  -6   9   2         83.83         71.64        19.87 o                         
  -5   9   2        235.41        210.19        22.46 o                         
  -4   9   2         27.20         39.82        16.65 o                         
  -3   9   2        676.15        644.72        26.45 o                         
  -2   9   2        128.28        116.62        15.21 o                         
  -1   9   2        739.49        732.27        27.37 o                         
   0   9   2        346.91        315.01        23.85 o                         
   1   9   2        562.13        516.54        29.68 o                         
   2   9   2        516.38        484.62        27.69 o                         
   3   9   2       1393.75       1337.79        73.40 o                         
   4   9   2        568.36        524.38        98.02 o                         
   5   9   2        141.55        119.32        28.55 o                         
   6   9   2        253.24        283.84        56.06 o                         
  -5  10   2       1999.39       2036.40        70.69 o                         
  -4  10   2         57.85         45.10        20.30 o                         
  -3  10   2       1070.04       1004.42        53.40 o                         
  -2  10   2         29.52         30.59        17.77 o                         
  -1  10   2        501.90        498.13        28.95 o                         
   0  10   2        293.71        324.96        25.98 o                         
   1  10   2       1624.83       1605.64        70.24 o                         
   2  10   2        125.25        119.58        21.44 o                         
   3  10   2          0.46         -0.72        21.10 o                         
   4  10   2        418.61        424.70        30.71 o                         
 -13   0   3         97.64        149.13        49.52 o                         
 -11   0   3         11.89         33.60        19.29 o                         
  -9   0   3        645.89        662.88        31.53 o                         
  -7   0   3          3.38         13.50        13.79 o                         
  -5   0   3       4608.53       4345.79        68.66 o                         
  -3   0   3       1904.80       1832.52        26.46 o                         
  -1   0   3      16233.39      16522.16       157.83 o                         
   1   0   3      19733.40      20307.08       218.40 o                         
   3   0   3       1670.76       1884.65        29.40 o                         
   5   0   3      10575.47      10213.80       172.46 o                         
   7   0   3       1382.19       1238.82        70.06 o                         
   9   0   3        133.67        151.45        24.82 o                         
  11   0   3        286.38        305.31        34.90 o                         
 -12   1   3       2167.17       2053.73        56.63 o                         
 -11   1   3        645.75        630.47        30.36 o                         
 -10   1   3        905.10        915.24        27.53 o                         
  -9   1   3         64.15         47.46        13.46 o                         
  -8   1   3       1814.32       1856.88        48.01 o                         
  -7   1   3        981.85        838.91        21.65 o                         
  -6   1   3       6666.36       7176.79       123.67 o                         
  -5   1   3       1236.52       1326.81        40.34 o                         
  -4   1   3        321.91        362.44         9.76 o                         
  -3   1   3        810.39        773.22        10.55 o                         
  -2   1   3       3150.72       3066.96        24.70 o                         
  -1   1   3       7977.52       7789.60        54.34 o                         
   0   1   3        171.92        152.38         5.21 o                         
   1   1   3         27.53         47.78         3.79 o                         
   2   1   3       2721.79       2779.99        24.85 o                         
   3   1   3        981.06        830.85        12.95 o                         
   4   1   3        160.48        122.00         8.25 o                         
   5   1   3        283.52        259.66        21.82 o                         
   6   1   3       1229.76       1158.45        32.13 o                         
   7   1   3       2206.98       2272.89        51.46 o                         
   8   1   3        982.23       1050.00        33.94 o                         
   9   1   3        559.18        549.95        26.37 o                         
  10   1   3        107.04        116.54        18.35 o                         
  11   1   3        268.80        270.12        24.16 o                         
 -12   2   3          9.67         13.65        19.49 o                         
 -11   2   3         92.80        114.08        18.56 o                         
 -10   2   3       2800.88       2804.05        49.88 o                         
  -9   2   3        510.13        516.05        36.12 o                         
  -8   2   3       1552.42       1595.23        48.49 o                         
  -7   2   3         21.27         25.91         7.51 o                         
  -6   2   3       3004.98       3115.36        44.28 o                         
  -5   2   3         12.18          7.48         4.12 o                         
  -4   2   3       6995.16       7092.26        65.74 o                         
  -3   2   3        406.57        514.56        10.86 o                         
  -2   2   3        192.85        196.70         5.94 o                         
  -1   2   3       1403.40       1449.02        14.15 o                         
   0   2   3      28002.84      28625.44       203.41 o                         
   1   2   3       4794.86       5241.20        40.71 o                         
   2   2   3       1123.70       1054.25        12.59 o                         
   3   2   3        755.71        892.17        20.23 o                         
   4   2   3       5461.46       5639.97        61.07 o                         
   5   2   3        361.24        353.94        25.53 o                         
   6   2   3       3426.31       3333.95        78.33 o                         
   7   2   3        956.50        960.19        27.32 o                         
   8   2   3         88.05        105.15        15.27 o                         
   9   2   3          8.27          7.77        14.30 o                         
  10   2   3       1025.98       1049.28        35.39 o                         
  11   2   3          8.60         15.33        17.73 o                         
 -12   3   3          8.90          5.75        18.03 o                         
 -11   3   3        417.50        463.48        31.90 o                         
 -10   3   3          2.24         11.43        17.64 o                         
  -9   3   3         17.43         11.75         8.91 o                         
  -8   3   3        134.44        126.03        10.68 o                         
  -7   3   3       3045.98       2963.60        66.39 o                         
  -6   3   3       2616.27       2683.58        62.65 o                         
  -5   3   3       1768.04       1628.87        39.55 o                         
  -4   3   3       5691.76       6246.33        77.11 o                         
  -3   3   3       2392.17       2402.19        24.72 o                         
  -2   3   3       2361.51       2137.49        23.92 o                         
  -1   3   3       4808.16       4724.25        50.88 o                         
   0   3   3       1146.53       1264.68        18.92 o                         
   1   3   3        624.88        766.76        12.48 o                         
   2   3   3       2330.96       2246.70        24.11 o                         
   3   3   3        955.17        840.52        19.38 o                         
   4   3   3       7523.47       7764.77        83.97 o                         
   5   3   3        472.44        466.06        23.21 o                         
   6   3   3         84.45         84.75        10.76 o                         
   7   3   3       2792.53       2900.45        61.93 o                         
   8   3   3       2033.72       2043.15        83.92 o                         
   9   3   3        385.39        401.09        27.66 o                         
  10   3   3         55.99         55.42        17.18 o                         
 -12   4   3         17.93         49.27        19.93 o                         
 -11   4   3        605.12        520.24        34.08 o                         
 -10   4   3          1.06         -8.18        16.89 o                         
  -9   4   3       2714.13       2639.05       181.61 o                         
  -8   4   3          4.05          6.97        19.05 o                         
  -7   4   3        248.73        290.76        20.71 o                         
  -6   4   3         39.99         32.62        11.88 o                         
  -5   4   3       1983.28       1882.85        45.09 o                         
  -4   4   3          9.65         14.29         7.36 o                         
  -3   4   3       7692.22       7869.80        81.36 o                         
  -2   4   3        651.96        639.05        35.60 o                         
  -1   4   3        659.58        574.11        12.50 o                         
   0   4   3         47.15         28.46         7.71 o                         
   1   4   3       4140.93       4002.44        45.13 o                         
   2   4   3        864.73        847.42        17.08 o                         
   3   4   3       1412.95       1504.20        22.39 o                         
   4   4   3         61.27         66.05         8.05 o                         
   5   4   3       2644.37       2691.80        39.01 o                         
   6   4   3       1553.54       1529.66        32.97 o                         
   7   4   3         11.35         24.45        10.85 o                         
   8   4   3        154.09        162.23        15.16 o                         
   9   4   3        721.26        695.00        29.42 o                         
  10   4   3         37.79         12.04        20.98 o                         
 -11   5   3         35.08         64.06        29.52 o                         
 -10   5   3        283.08        284.48        26.79 o                         
  -9   5   3          2.20         15.77        17.85 o                         
  -8   5   3       1507.70       1464.33        42.63 o                         
  -7   5   3         37.33         40.42        14.77 o                         
  -6   5   3        841.67        841.40        29.04 o                         
  -5   5   3          4.90          8.22        11.06 o                         
  -4   5   3        960.05        919.22        16.24 o                         
  -3   5   3       1202.05       1084.72        22.73 o                         
  -2   5   3       8158.42       8460.33        98.87 o                         
  -1   5   3        574.13        483.90        11.20 o                         
   0   5   3          5.34         13.05         4.32 o                         
   1   5   3        305.99        302.44        13.68 o                         
   2   5   3       3019.68       3009.36        40.05 o                         
   3   5   3       5326.21       5291.87        59.61 o                         
   4   5   3       3020.93       2971.51        53.56 o                         
   5   5   3       2701.68       2649.17        43.64 o                         
   6   5   3         33.40         36.40        12.76 o                         
   7   5   3        111.04        128.10        13.53 o                         
   8   5   3       1571.06       1587.31        34.93 o                         
   9   5   3        324.24        344.60        30.93 o                         
 -10   6   3       1856.23       1760.98        54.66 o                         
  -9   6   3        183.24        165.86        23.47 o                         
  -8   6   3       2149.61       2146.34        53.27 o                         
  -7   6   3         98.60        104.37        17.61 o                         
  -6   6   3        903.65        875.92        32.09 o                         
  -5   6   3         46.43         14.12        12.97 o                         
  -4   6   3       3881.50       3924.64        46.36 o                         
  -3   6   3        265.48        253.26        13.06 o                         
  -2   6   3         48.40         48.91         7.56 o                         
  -1   6   3         34.35         36.79         5.88 o                         
   0   6   3       2801.81       2754.86        60.93 o                         
   1   6   3        295.23        295.58         9.53 o                         
   2   6   3        155.60        157.23         9.39 o                         
   3   6   3        230.31        228.12        10.64 o                         
   4   6   3       1225.99       1271.48        28.68 o                         
   5   6   3         59.79         44.80        11.84 o                         
   6   6   3        527.30        545.06        30.25 o                         
   7   6   3         13.18         12.98        17.60 o                         
   8   6   3        775.92        783.89        94.06 o                         
   9   6   3        325.39        281.18        29.21 o                         
 -10   7   3         86.37         70.25        23.23 o                         
  -9   7   3         26.84          5.25        19.00 o                         
  -8   7   3        648.85        620.17        33.12 o                         
  -7   7   3        667.01        689.25        37.47 o                         
  -6   7   3        491.43        481.52        27.25 o                         
  -5   7   3          5.37          6.19        13.53 o                         
  -4   7   3          0.78         21.00        12.84 o                         
  -3   7   3       2975.35       2893.65        45.01 o                         
  -2   7   3       1066.89       1107.75        21.77 o                         
  -1   7   3       2245.74       2090.48        30.29 o                         
   0   7   3         56.31         50.11         6.85 o                         
   1   7   3        451.54        507.69        11.46 o                         
   2   7   3        650.32        567.90        20.44 o                         
   3   7   3       6470.02       6530.96        96.44 o                         
   4   7   3         89.11        100.16        12.57 o                         
   5   7   3        667.08        637.23        24.43 o                         
   6   7   3        102.51        112.02        23.63 o                         
   7   7   3        441.17        529.60        28.13 o                         
   8   7   3        788.78        802.10        41.72 o                         
  -8   8   3        542.15        521.59        33.40 o                         
  -7   8   3         73.43         70.01        20.09 o                         
  -6   8   3         63.63         65.99        18.17 o                         
  -5   8   3       1003.43       1025.44        35.95 o                         
  -4   8   3        212.20        242.51        21.04 o                         
  -3   8   3       1052.43       1098.29        34.52 o                         
  -2   8   3          7.37          9.88        10.64 o                         
  -1   8   3        237.31        220.12        14.77 o                         
   0   8   3        167.07        150.84        10.67 o                         
   1   8   3       2345.52       2388.57        52.10 o                         
   2   8   3         14.54         15.25        17.20 o                         
   3   8   3          2.61         31.12        17.77 o                         
   4   8   3         49.85         51.34        17.64 o                         
   5   8   3       1089.94       1092.36        62.96 o                         
   6   8   3          8.53         11.82        19.10 o                         
   7   8   3        312.45        329.26        30.58 o                         
  -7   9   3        610.99        668.78        54.02 o                         
  -6   9   3        665.54        698.98        35.11 o                         
  -5   9   3        530.98        568.31        31.01 o                         
  -4   9   3        188.84        206.88        36.96 o                         
  -3   9   3          6.86          4.54        12.65 o                         
  -2   9   3       2370.72       2376.95        53.71 o                         
  -1   9   3        158.04        154.96        19.83 o                         
   0   9   3          3.95         -8.51        15.47 o                         
   1   9   3        146.94        134.28        30.82 o                         
   2   9   3       1315.81       1297.73        49.52 o                         
   3   9   3         35.32         13.19        20.28 o                         
   4   9   3        286.50        336.13        26.63 o                         
   5   9   3         97.80         88.82        21.78 o                         
  -5  10   3        205.94        217.95        38.60 o                         
  -4  10   3       1138.24       1185.49        43.26 o                         
  -3  10   3        142.08        117.74        35.62 o                         
  -2  10   3         33.44         34.43        20.68 o                         
  -1  10   3          4.29        -15.94        17.42 o                         
   0  10   3       2066.46       2050.20        52.38 o                         
   1  10   3         31.52         45.53        18.66 o                         
   2  10   3       1040.28       1011.40        40.26 o                         
   3  10   3         22.91         21.20        19.29 o                         
 -12   0   4        870.58        790.50        42.83 o                         
 -10   0   4       1769.40       1748.61        52.95 o                         
  -8   0   4       7815.94       8012.04       146.22 o                         
  -6   0   4         10.89         25.76        17.04 o                         
  -4   0   4       3077.56       3072.49        41.49 o                         
  -2   0   4        235.07        222.51         6.82 o                         
   0   0   4       6117.27       5930.74        69.00 o                         
   2   0   4       1793.57       1768.60        29.98 o                         
   4   0   4      10262.06      10693.96       178.47 o                         
   6   0   4       3121.25       3152.72        72.36 o                         
   8   0   4         78.15         75.17        21.20 o                         
  10   0   4       1213.91       1223.32        56.28 o                         
 -13   1   4         93.55         75.88        23.17 o                         
 -12   1   4        740.50        708.06        35.99 o                         
 -11   1   4         14.01         21.18        13.08 o                         
 -10   1   4         19.22         33.33        12.51 o                         
  -9   1   4        702.81        680.28        23.83 o                         
  -8   1   4        501.19        556.63        26.71 o                         
  -7   1   4       3989.25       3701.12        71.89 o                         
  -6   1   4       3494.07       3688.72        61.80 o                         
  -5   1   4        566.97        515.83        14.08 o                         
  -4   1   4         83.84        116.00         8.78 o                         
  -3   1   4       6916.36       6942.30        56.00 o                         
  -2   1   4       9714.57       9913.68        65.68 o                         
  -1   1   4       8328.95       8425.61        62.80 o                         
   0   1   4        167.71        166.42         5.10 o                         
   1   1   4        481.64        549.60         9.31 o                         
   2   1   4       1603.60       1445.18        17.37 o                         
   3   1   4       4573.15       4364.07        46.26 o                         
   4   1   4       1823.76       1825.64        76.46 o                         
   5   1   4       1178.91       1162.28        26.88 o                         
   6   1   4         15.09         22.34        10.81 o                         
   7   1   4        699.84        694.54        25.61 o                         
   8   1   4       1046.89       1072.57        32.95 o                         
   9   1   4        522.48        470.44        25.89 o                         
  10   1   4        101.98         77.17        18.03 o                         
 -12   2   4         55.98         48.90        26.63 o                         
 -11   2   4         19.72         13.74        18.33 o                         
 -10   2   4        320.82        323.92        32.38 o                         
  -9   2   4       2335.54       2232.32        40.44 o                         
  -8   2   4        210.22        201.06        12.50 o                         
  -7   2   4         17.85         21.28        12.58 o                         
  -6   2   4        529.35        549.76        27.76 o                         
  -5   2   4       3443.84       3290.47        58.14 o                         
  -4   2   4        887.82        910.29        18.76 o                         
  -3   2   4       2844.74       2669.40        23.50 o                         
  -2   2   4         88.49         99.08         3.87 o                         
  -1   2   4       5817.87       6129.91        50.03 o                         
   0   2   4         32.91         22.73         2.57 o                         
   1   2   4       9232.75       8888.25        67.33 o                         
   2   2   4       4756.00       5269.83        45.23 o                         
   3   2   4         38.01         41.18         6.05 o                         
   4   2   4        533.23        551.07        18.50 o                         
   5   2   4       5128.36       5024.47       115.24 o                         
   6   2   4         22.07         22.97        11.28 o                         
   7   2   4        254.16        276.05        18.75 o                         
   8   2   4          3.47        -12.71        12.71 o                         
   9   2   4       2395.45       2268.94        48.73 o                         
  10   2   4         80.00         62.35        17.80 o                         
 -12   3   4        134.52        102.78        25.03 o                         
 -11   3   4       1290.08       1313.67        47.31 o                         
 -10   3   4        254.10        243.58        24.25 o                         
  -9   3   4          1.65          4.44         9.81 o                         
  -8   3   4       1575.97       1579.67        28.13 o                         
  -7   3   4        683.64        692.60        33.92 o                         
  -6   3   4       4768.06       4893.84        77.79 o                         
  -5   3   4         43.73         62.18         8.69 o                         
  -4   3   4          3.06         -2.70         6.73 o                         
  -3   3   4        123.57         75.92         8.25 o                         
  -2   3   4       8267.71       8224.24        83.75 o                         
  -1   3   4        234.69        166.49         6.34 o                         
   0   3   4       2360.22       2501.02        34.44 o                         
   1   3   4       2346.61       2715.17        29.73 o                         
   2   3   4       4131.47       4310.09        38.40 o                         
   3   3   4       1129.26       1022.81        15.64 o                         
   4   3   4       2608.03       2452.15        34.65 o                         
   5   3   4        410.39        427.57        17.48 o                         
   6   3   4          4.01         10.33        11.16 o                         
   7   3   4        521.71        564.86        26.70 o                         
   8   3   4        767.00        748.04        28.92 o                         
   9   3   4        657.20        704.73        30.76 o                         
  10   3   4         61.01         49.78        24.60 o                         
 -12   4   4        146.88        147.05        35.10 o                         
 -11   4   4         68.94         87.09        34.52 o                         
 -10   4   4        310.04        345.98        35.82 o                         
  -9   4   4          1.14         24.82        16.33 o                         
  -8   4   4       2478.09       2443.40        54.03 o                         
  -7   4   4         57.15         42.19        13.53 o                         
  -6   4   4       1985.23       1940.51        42.59 o                         
  -5   4   4          7.64         18.28        10.87 o                         
  -4   4   4       9964.38       9991.96       116.63 o                         
  -3   4   4       1024.74       1219.26        29.78 o                         
  -2   4   4        388.60        396.79        21.12 o                         
  -1   4   4          9.55         12.95         4.38 o                         
   0   4   4       8427.33       8444.43       113.33 o                         
   1   4   4         98.16        109.60         4.90 o                         
   2   4   4       7981.38       8218.80        78.88 o                         
   3   4   4          0.20          4.54         4.56 o                         
   4   4   4        255.06        214.98        12.44 o                         
   5   4   4          2.07          0.65         8.55 o                         
   6   4   4       3552.45       3545.28        49.95 o                         
   7   4   4        204.28        202.59        17.12 o                         
   8   4   4         38.07         33.22        14.28 o                         
   9   4   4        118.82        105.37        19.97 o                         
 -11   5   4       1113.10       1039.58        63.08 o                         
 -10   5   4        414.71        422.47        29.97 o                         
  -9   5   4         85.52         80.94        19.29 o                         
  -8   5   4          7.65          0.98        15.04 o                         
  -7   5   4        463.76        426.40        33.78 o                         
  -6   5   4        649.64        689.12        27.92 o                         
  -5   5   4       1240.82       1144.38        31.89 o                         
  -4   5   4         20.40         17.37         4.65 o                         
  -3   5   4       1352.05       1346.99        20.97 o                         
  -2   5   4        559.04        521.25        11.61 o                         
  -1   5   4       1337.01       1202.01        19.65 o                         
   0   5   4         37.64         28.69        10.54 o                         
   1   5   4        914.66        926.61        22.14 o                         
   2   5   4        688.28        711.08        16.69 o                         
   3   5   4       2338.50       2253.67        45.18 o                         
   4   5   4         17.92         16.46        10.16 o                         
   5   5   4         40.42         67.02        12.83 o                         
   6   5   4        132.92        160.49        13.38 o                         
   7   5   4       1786.58       1724.51        40.34 o                         
   8   5   4        897.57        983.32        52.49 o                         
   9   5   4        748.13        832.30       211.47 o                         
 -11   6   4        399.59        431.30        33.62 o                         
 -10   6   4         23.97         38.34        21.28 o                         
  -9   6   4       1368.19       1378.02        45.14 o                         
  -8   6   4          3.90         22.58        16.14 o                         
  -7   6   4         69.40         54.93        16.10 o                         
  -6   6   4         49.51         58.85        14.82 o                         
  -5   6   4       4925.74       4873.93        80.57 o                         
  -4   6   4        713.96        706.40        15.91 o                         
  -3   6   4       2210.94       2115.08        30.23 o                         
  -2   6   4        102.95        123.85         8.84 o                         
  -1   6   4        367.40        327.69        17.04 o                         
   0   6   4        466.32        512.09        34.27 o                         
   1   6   4       5578.44       5419.91        82.59 o                         
   2   6   4         75.23         82.28         8.34 o                         
   3   6   4        395.68        395.07        16.38 o                         
   4   6   4         89.03         70.90        12.61 o                         
   5   6   4       3581.84       3634.82        68.71 o                         
   6   6   4         77.10         59.18        18.61 o                         
   7   6   4        612.35        598.58        34.39 o                         
   8   6   4          3.82         -9.93        19.38 o                         
 -10   7   4       1450.71       1481.91        54.29 o                         
  -9   7   4         74.43         55.10        20.94 o                         
  -8   7   4        189.81        209.00        24.07 o                         
  -7   7   4         68.31         84.56        18.94 o                         
  -6   7   4       1833.69       1881.61        47.37 o                         
  -5   7   4        179.21        169.23        18.28 o                         
  -4   7   4         35.62         41.26         8.87 o                         
  -3   7   4       1579.67       1580.10        44.61 o                         
  -2   7   4        902.70        947.06        18.72 o                         
  -1   7   4        309.29        316.62        12.91 o                         
   0   7   4          5.94         15.10        10.28 o                         
   1   7   4         42.34         44.52        13.44 o                         
   2   7   4       2559.52       2482.64        38.95 o                         
   3   7   4        502.12        564.43        24.47 o                         
   4   7   4        270.88        277.02        18.05 o                         
   5   7   4        205.37        212.10        28.91 o                         
   6   7   4       1152.91       1112.04        42.31 o                         
   7   7   4         24.99         24.31        21.66 o                         
  -9   8   4          6.91          2.91        37.29 o                         
  -8   8   4        593.63        603.66        34.69 o                         
  -7   8   4        111.76         81.00        20.70 o                         
  -6   8   4        282.75        280.90        24.29 o                         
  -5   8   4        511.32        534.64        31.68 o                         
  -4   8   4       2042.65       2127.26        49.45 o                         
  -3   8   4        569.36        516.27        19.50 o                         
  -2   8   4        212.70        214.66        16.58 o                         
  -1   8   4         40.07         29.12        13.33 o                         
   0   8   4       2476.31       2510.92        45.50 o                         
   1   8   4       1091.47       1067.85        30.71 o                         
   2   8   4        425.65        394.47        24.13 o                         
   3   8   4        315.60        299.06        28.20 o                         
   4   8   4        260.59        272.60        26.08 o                         
   5   8   4          9.58          6.67        17.87 o                         
   6   8   4       1052.13       1098.48        45.04 o                         
  -7   9   4        499.14        495.08        32.33 o                         
  -6   9   4         73.11         81.34        20.86 o                         
  -5   9   4        124.19        106.56        20.00 o                         
  -4   9   4         97.75        110.55        25.03 o                         
  -3   9   4        618.41        704.15        32.92 o                         
  -2   9   4       1364.96       1370.75        36.70 o                         
  -1   9   4       1074.32       1041.75        31.00 o                         
   0   9   4       1552.36       1470.05        48.15 o                         
   1   9   4         66.94         93.77        16.60 o                         
   2   9   4        123.93        128.24        19.71 o                         
   3   9   4       1365.29       1425.17        44.78 o                         
   4   9   4        395.62        461.49        30.23 o                         
   5   9   4        151.94        196.91        29.60 o                         
  -5  10   4        300.21        280.26        33.93 o                         
  -4  10   4        452.70        429.82        29.79 o                         
  -3  10   4         12.75         20.01        18.54 o                         
  -2  10   4         13.44        -10.20        17.63 o                         
  -1  10   4        107.16        104.85        20.90 o                         
   0  10   4        270.71        299.39        22.02 o                         
   1  10   4        131.63        144.48        19.61 o                         
   2  10   4        139.71        166.08        20.40 o                         
 -13   0   5        252.55        304.69        55.64 o                         
 -11   0   5         56.20         54.36        19.22 o                         
  -9   0   5       3177.32       3179.37        78.13 o                         
  -7   0   5        243.58        226.02        20.82 o                         
  -5   0   5      13265.76      13351.53       174.04 o                         
  -3   0   5      22064.21      23096.79       222.22 o                         
  -1   0   5        368.11        421.03        11.27 o                         
   1   0   5      14215.18      14042.68       156.71 o                         
   3   0   5       3045.51       3120.02        92.93 o                         
   5   0   5        773.04        739.27        58.25 o                         
   7   0   5        686.43        664.89        37.41 o                         
   9   0   5       1742.19       1769.89        62.81 o                         
 -13   1   5        184.59        185.22        26.88 o                         
 -12   1   5        397.99        391.86        30.34 o                         
 -11   1   5       1216.24       1201.82        37.76 o                         
 -10   1   5        769.26        804.06        31.95 o                         
  -9   1   5         46.45         46.75        15.63 o                         
  -8   1   5        278.67        274.97        24.24 o                         
  -7   1   5       2500.70       2443.20        56.60 o                         
  -6   1   5        158.97        124.97        13.19 o                         
  -5   1   5        532.43        451.54        16.33 o                         
  -4   1   5        152.56        180.64         6.32 o                         
  -3   1   5       4815.91       5074.64        34.95 o                         
  -2   1   5       1245.92       1168.77        14.93 o                         
  -1   1   5       1503.87       1365.30        14.73 o                         
   0   1   5         94.66        146.71         5.32 o                         
   1   1   5        215.34        229.58         7.38 o                         
   2   1   5      10783.37      11058.76       113.05 o                         
   3   1   5       5050.61       5155.28       120.39 o                         
   4   1   5       1822.34       1797.62        38.60 o                         
   5   1   5        347.26        350.56        32.13 o                         
   6   1   5        415.85        408.19        20.65 o                         
   7   1   5        982.54        953.52        31.66 o                         
   8   1   5       1033.40       1040.74        37.68 o                         
   9   1   5        411.06        461.83        26.85 o                         
  10   1   5        330.02        370.02        26.96 o                         
 -13   2   5          4.78         10.96        21.11 o                         
 -12   2   5         25.53         16.14        20.86 o                         
 -11   2   5         28.04         41.90        20.19 o                         
 -10   2   5        686.55        741.68        24.87 o                         
  -9   2   5         12.87         16.36        11.10 o                         
  -8   2   5       1985.23       2002.76        35.72 o                         
  -7   2   5         14.32         18.39         6.45 o                         
  -6   2   5         16.02          9.61         8.83 o                         
  -5   2   5       2822.39       2896.42        67.02 o                         
  -4   2   5      11243.71      11659.45        99.15 o                         
  -3   2   5       2963.94       3214.74        27.30 o                         
  -2   2   5       1035.57       1122.44        12.75 o                         
  -1   2   5         95.12        112.45         4.62 o                         
   0   2   5       4603.45       4366.87        40.02 o                         
   1   2   5         88.00         93.59         6.27 o                         
   2   2   5       2090.39       1995.19        25.07 o                         
   3   2   5       1806.69       1925.95        26.14 o                         
   4   2   5        397.35        389.10        17.17 o                         
   5   2   5        186.68        191.74        14.70 o                         
   6   2   5       3394.66       3358.16        55.33 o                         
   7   2   5        413.77        396.95        24.55 o                         
   8   2   5         24.48         24.87        15.37 o                         
   9   2   5        316.27        315.50        24.01 o                         
  10   2   5        661.08        665.92        33.85 o                         
 -12   3   5        200.81        274.34        57.94 o                         
 -11   3   5       1995.47       1985.57        58.19 o                         
 -10   3   5        343.65        349.89        27.71 o                         
  -9   3   5         27.27         69.75        28.11 o                         
  -8   3   5       1576.28       1574.65        40.96 o                         
  -7   3   5       1011.07        867.35        33.21 o                         
  -6   3   5       3576.05       3596.92       104.42 o                         
  -5   3   5         94.44         79.79         9.25 o                         
  -4   3   5         55.16         67.82         5.08 o                         
  -3   3   5       1698.74       1733.38        21.39 o                         
  -2   3   5       3561.16       3482.16        32.93 o                         
  -1   3   5       2177.21       1878.51        23.62 o                         
   0   3   5       3161.46       3364.54        38.23 o                         
   1   3   5       1415.92       1471.72        16.95 o                         
   2   3   5        358.92        339.39         8.87 o                         
   3   3   5       5927.32       6016.62        56.51 o                         
   4   3   5        630.18        632.76        22.69 o                         
   5   3   5        601.66        664.19        46.20 o                         
   6   3   5        147.64        145.82        15.27 o                         
   7   3   5        927.05        963.39        36.49 o                         
   8   3   5        128.98        147.25        18.40 o                         
   9   3   5        800.18        790.68        32.85 o                         
 -12   4   5          1.73          3.82        27.73 o                         
 -11   4   5         33.27         43.82        21.22 o                         
 -10   4   5        334.96        340.28        30.27 o                         
  -9   4   5       1668.90       1712.13        47.18 o                         
  -8   4   5        552.02        470.37        26.33 o                         
  -7   4   5        234.23        213.76        24.32 o                         
  -6   4   5        195.39        170.06        16.40 o                         
  -5   4   5       1641.18       1564.22        36.07 o                         
  -4   4   5        783.99        790.61        13.60 o                         
  -3   4   5       1576.00       1425.01        19.11 o                         
  -2   4   5       1795.58       2060.02        31.45 o                         
  -1   4   5       3323.49       3450.17        46.49 o                         
   0   4   5         92.04        106.27         9.17 o                         
   1   4   5       5074.96       4704.36        51.64 o                         
   2   4   5        196.02        229.00         9.08 o                         
   3   4   5          2.74          0.69         4.87 o                         
   4   4   5        241.79        272.78        13.56 o                         
   5   4   5       3764.43       3722.02        50.09 o                         
   6   4   5         63.71         57.41        12.93 o                         
   7   4   5       2020.78       1996.01        42.68 o                         
   8   4   5          0.81        -12.01        17.82 o                         
   9   4   5        146.53        192.27        26.41 o                         
 -11   5   5        458.69        493.56        41.01 o                         
 -10   5   5        124.76         93.59        20.63 o                         
  -9   5   5        219.97        254.38        30.74 o                         
  -8   5   5        249.12        223.50        21.64 o                         
  -7   5   5       2774.33       2803.32        57.46 o                         
  -6   5   5       5114.25       4797.44        79.83 o                         
  -5   5   5       1738.22       1734.32        32.88 o                         
  -4   5   5         21.71         25.21         5.49 o                         
  -3   5   5       1226.18       1243.85        19.85 o                         
  -2   5   5       2972.63       2995.04        37.32 o                         
  -1   5   5       4241.82       4377.69        58.37 o                         
   0   5   5       1579.82       1607.32        48.94 o                         
   1   5   5        786.08        817.21        24.03 o                         
   2   5   5        742.52        755.77        13.66 o                         
   3   5   5        845.93        867.96        25.04 o                         
   4   5   5       2245.12       2230.19        41.41 o                         
   5   5   5          3.85          3.86        11.87 o                         
   6   5   5        155.59        172.69        17.53 o                         
   7   5   5        290.94        310.56        26.44 o                         
   8   5   5        778.12        797.62        38.97 o                         
 -11   6   5          1.42          6.94        21.53 o                         
 -10   6   5         16.90         42.03        21.75 o                         
  -9   6   5         32.60         -4.11        17.20 o                         
  -8   6   5        591.43        666.14        33.23 o                         
  -7   6   5         76.35         46.58        15.55 o                         
  -6   6   5        208.31        194.57        18.87 o                         
  -5   6   5         80.13         88.94        15.50 o                         
  -4   6   5        689.04        653.55        15.13 o                         
  -3   6   5          7.70         19.35         5.72 o                         
  -2   6   5         42.43         32.07         6.83 o                         
  -1   6   5        327.54        367.58        23.63 o                         
   0   6   5       4848.09       5007.29        83.69 o                         
   1   6   5        164.28        167.88        18.97 o                         
   2   6   5        608.37        582.67        12.17 o                         
   3   6   5         60.35         61.42         9.39 o                         
   4   6   5       1280.89       1378.21        30.02 o                         
   5   6   5         79.69         82.52        18.24 o                         
   6   6   5       1437.32       1462.94        45.05 o                         
   7   6   5          5.78         20.85        15.93 o                         
   8   6   5         44.96         36.70        30.27 o                         
 -10   7   5         70.23        101.55        24.93 o                         
  -9   7   5        125.96        124.31        24.53 o                         
  -8   7   5        103.93        120.70        23.45 o                         
  -7   7   5       2586.10       2535.95        58.09 o                         
  -6   7   5         48.38         55.69        16.81 o                         
  -5   7   5       1064.68       1114.01        35.81 o                         
  -4   7   5        152.64        153.10        12.53 o                         
  -3   7   5        595.80        675.30        30.29 o                         
  -2   7   5        337.36        352.54        21.46 o                         
  -1   7   5       4881.72       4878.94        68.34 o                         
   0   7   5        261.12        236.91        15.72 o                         
   1   7   5        429.95        428.92        25.78 o                         
   2   7   5        548.79        546.97        25.83 o                         
   3   7   5        743.73        788.61        31.40 o                         
   4   7   5         64.61         68.98        17.01 o                         
   5   7   5        287.82        297.03        25.16 o                         
   6   7   5         41.28          4.90        19.31 o                         
   7   7   5        368.36        299.46        29.18 o                         
  -8   8   5          2.31        -17.97        19.57 o                         
  -7   8   5        644.14        611.95        45.30 o                         
  -6   8   5          0.27          3.73        16.00 o                         
  -5   8   5       1547.19       1614.73        44.52 o                         
  -4   8   5         39.14         37.15        15.13 o                         
  -3   8   5       1332.53       1259.54        26.41 o                         
  -2   8   5        462.70        476.58        21.16 o                         
  -1   8   5       1031.04       1007.46        28.47 o                         
   0   8   5        473.84        498.90        21.94 o                         
   1   8   5        950.17        970.13        32.93 o                         
   2   8   5          4.39         10.98        19.55 o                         
   3   8   5        192.17        182.35        20.46 o                         
   4   8   5        871.33        858.56        36.09 o                         
   5   8   5       1825.46       1979.63        54.48 o                         
   6   8   5        227.74        253.13        52.73 o                         
  -7   9   5         18.34         27.62        22.40 o                         
  -6   9   5        577.47        565.63        51.27 o                         
  -5   9   5         13.17        -14.63        24.76 o                         
  -4   9   5         38.35         25.23        17.06 o                         
  -3   9   5         60.92         70.33        17.62 o                         
  -2   9   5       1468.72       1529.23        50.91 o                         
  -1   9   5         18.38         15.79        13.70 o                         
   0   9   5        563.87        585.58        25.76 o                         
   1   9   5        347.30        349.13        22.00 o                         
   2   9   5        513.39        581.99        30.86 o                         
   3   9   5       1023.28        981.48        52.90 o                         
   4   9   5        651.33        722.66        75.44 o                         
  -4  10   5       1577.87       1743.63        66.83 o                         
  -3  10   5         76.02         51.32        27.44 o                         
  -2  10   5        349.53        397.90        37.65 o                         
  -1  10   5         17.73         11.88        26.11 o                         
   0  10   5        769.31        739.65        37.31 o                         
   1  10   5        227.64        210.55        25.83 o                         
 -12   0   6        136.26        155.21        29.99 o                         
 -10   0   6       2083.44       2242.65       101.38 o                         
  -8   0   6        103.24        105.62        19.45 o                         
  -6   0   6       1936.07       1883.83        47.52 o                         
  -4   0   6       1535.14       1284.19        21.62 o                         
  -2   0   6       1577.23       1601.62        22.20 o                         
   0   0   6      22678.35      23178.70       291.44 o                         
   2   0   6       2281.71       2228.49        78.50 o                         
   4   0   6       1625.73       1513.56        45.50 o                         
   6   0   6       5476.17       5414.54       137.93 o                         
   8   0   6        785.89        872.89        47.58 o                         
 -13   1   6        256.99        322.90        40.13 o                         
 -12   1   6        116.60        147.25        32.13 o                         
 -11   1   6       2299.17       2384.69        50.01 o                         
 -10   1   6        658.22        646.00        51.31 o                         
  -9   1   6       1478.03       1495.52        42.59 o                         
  -8   1   6        320.38        340.99        22.19 o                         
  -7   1   6       1895.00       1870.55        33.38 o                         
  -6   1   6       4362.16       4399.68        59.71 o                         
  -5   1   6       5439.11       5492.85        51.14 o                         
  -4   1   6         65.43         63.85         4.64 o                         
  -3   1   6       1735.68       1727.22        16.18 o                         
  -2   1   6       4770.25       4831.22        35.43 o                         
  -1   1   6       3121.77       2884.04        25.73 o                         
   0   1   6       1150.14       1214.20        18.71 o                         
   1   1   6        397.76        404.98        11.03 o                         
   2   1   6        859.42        869.63        18.14 o                         
   3   1   6       1039.11       1006.76        23.55 o                         
   4   1   6       2589.52       2606.05        50.21 o                         
   5   1   6        174.88        163.05        20.39 o                         
   6   1   6        332.02        318.24        19.88 o                         
   7   1   6        768.16        813.69        35.15 o                         
   8   1   6       1434.93       1417.99        53.07 o                         
   9   1   6        148.11        153.85        21.38 o                         
 -13   2   6        667.17        680.18        54.12 o                         
 -12   2   6          7.84         15.33        20.79 o                         
 -11   2   6         45.77         38.39        20.24 o                         
 -10   2   6         80.92         91.80        19.24 o                         
  -9   2   6       1556.86       1574.00        32.58 o                         
  -8   2   6        209.27        215.80        19.97 o                         
  -7   2   6        282.06        283.49        22.08 o                         
  -6   2   6        280.33        277.23        13.53 o                         
  -5   2   6       4220.46       4144.99        47.99 o                         
  -4   2   6         54.63         60.23         4.19 o                         
  -3   2   6       1982.13       1712.88        19.22 o                         
  -2   2   6       1210.10       1257.85        17.53 o                         
  -1   2   6        493.14        477.39        10.11 o                         
   0   2   6        220.38        219.38         6.79 o                         
   1   2   6       5375.70       5136.20        57.47 o                         
   2   2   6        760.85        855.08        17.75 o                         
   3   2   6        297.35        256.36        12.18 o                         
   4   2   6        346.75        341.57        17.37 o                         
   5   2   6       2475.77       2452.05        50.54 o                         
   6   2   6        218.72        215.97        17.79 o                         
   7   2   6        792.47        771.92        29.68 o                         
   8   2   6        559.73        546.58        28.02 o                         
   9   2   6         30.60         40.18        17.40 o                         
 -12   3   6        533.82        512.79        42.95 o                         
 -11   3   6        127.38        151.74        44.99 o                         
 -10   3   6        461.62        477.80        28.94 o                         
  -9   3   6         58.91         34.82        16.14 o                         
  -8   3   6        485.47        485.86        41.74 o                         
  -7   3   6        325.73        335.48        26.05 o                         
  -6   3   6       4734.57       4768.75        64.66 o                         
  -5   3   6        230.62        202.51        11.33 o                         
  -4   3   6        452.48        477.57        11.10 o                         
  -3   3   6       1990.16       1970.13        20.08 o                         
  -2   3   6       3204.22       3219.31        39.17 o                         
  -1   3   6       2521.31       2365.97        28.78 o                         
   0   3   6       2472.06       2645.14        32.34 o                         
   1   3   6         72.76         60.95         5.12 o                         
   2   3   6        912.41        875.49        15.67 o                         
   3   3   6       3203.92       3140.67        37.44 o                         
   4   3   6       1050.59       1025.31        34.19 o                         
   5   3   6        726.62        748.10        27.59 o                         
   6   3   6        326.58        292.56        19.50 o                         
   7   3   6         21.66         43.52        15.16 o                         
   8   3   6       1589.47       1658.00        42.42 o                         
   9   3   6       1065.30        964.36        44.16 o                         
 -12   4   6         13.44          5.40        21.31 o                         
 -11   4   6         36.96         31.44        20.22 o                         
 -10   4   6       1296.97       1321.02        45.01 o                         
  -9   4   6          2.17         -3.53        15.34 o                         
  -8   4   6       3502.18       3454.31        94.99 o                         
  -7   4   6        319.10        301.88        37.40 o                         
  -6   4   6        145.28        142.56        15.67 o                         
  -5   4   6         41.06         53.02         8.68 o                         
  -4   4   6       5935.88       5895.57        65.63 o                         
  -3   4   6        336.22        324.46         9.23 o                         
  -2   4   6       2017.07       2032.15        26.74 o                         
  -1   4   6       1159.93       1186.70        28.21 o                         
   0   4   6       2046.99       1937.64        53.35 o                         
   1   4   6        414.38        394.49         9.83 o                         
   2   4   6       1665.96       1704.36        25.66 o                         
   3   4   6          6.27          7.98         5.32 o                         
   4   4   6       1110.17       1159.24        27.39 o                         
   5   4   6        115.28        137.18        13.94 o                         
   6   4   6       1961.39       2014.13        45.24 o                         
   7   4   6        427.02        403.77        30.04 o                         
   8   4   6        219.05        172.85        25.33 o                         
 -11   5   6        537.78        597.75        36.95 o                         
 -10   5   6        101.14        118.29        26.43 o                         
  -9   5   6         49.80         44.98        18.55 o                         
  -8   5   6         43.60         61.35        23.66 o                         
  -7   5   6        997.72        981.74        34.73 o                         
  -6   5   6        472.93        438.73        24.02 o                         
  -5   5   6         14.10         18.31         8.65 o                         
  -4   5   6        915.10        916.09        31.75 o                         
  -3   5   6       2190.36       2284.25        35.87 o                         
  -2   5   6       2231.20       2131.05        40.49 o                         
  -1   5   6       2800.37       2720.46        52.26 o                         
   0   5   6        173.83        162.29        12.03 o                         
   1   5   6        150.04        171.53        12.98 o                         
   2   5   6       1886.75       1845.61        26.94 o                         
   3   5   6       2309.30       2262.28        41.58 o                         
   4   5   6       2711.43       2610.51        46.21 o                         
   5   5   6        828.02        817.74        28.05 o                         
   6   5   6         70.31         59.13        19.67 o                         
   7   5   6        113.68        184.91        25.25 o                         
   8   5   6        642.87        612.76        38.63 o                         
 -11   6   6         13.73        -22.07        22.07 o                         
 -10   6   6          4.85          9.69        20.13 o                         
  -9   6   6       2875.01       2790.49        64.17 o                         
  -8   6   6        624.77        606.61        36.57 o                         
  -7   6   6        919.00        926.53        35.16 o                         
  -6   6   6        148.44        126.81        17.15 o                         
  -5   6   6        203.97        209.75        18.66 o                         
  -4   6   6       1064.71       1063.61        19.44 o                         
  -3   6   6       4995.81       4973.05        58.30 o                         
  -2   6   6        129.04        154.81        11.50 o                         
  -1   6   6         33.75         43.26         9.40 o                         
   0   6   6        228.93        240.56        15.40 o                         
   1   6   6       1574.88       1524.63        44.83 o                         
   2   6   6        157.63        175.18        21.51 o                         
   3   6   6         38.06         50.26        14.02 o                         
   4   6   6        341.23        270.38        21.66 o                         
   5   6   6        538.19        552.02        40.44 o                         
   6   6   6        389.56        372.57        23.79 o                         
   7   6   6        119.73        114.13        31.59 o                         
 -10   7   6         18.36         40.60        22.11 o                         
  -9   7   6         29.01         35.32        20.32 o                         
  -8   7   6        182.18        225.34        41.23 o                         
  -7   7   6        862.86        914.74        40.39 o                         
  -6   7   6        182.83        207.42        21.28 o                         
  -5   7   6       1518.72       1508.58        41.38 o                         
  -4   7   6        453.83        454.60        17.34 o                         
  -3   7   6         94.57        108.62         9.78 o                         
  -2   7   6       2797.49       2828.91        80.43 o                         
  -1   7   6        128.46        154.62        13.88 o                         
   0   7   6        305.61        302.29        17.29 o                         
   1   7   6         85.35        110.84        15.24 o                         
   2   7   6       2059.62       2075.42        59.73 o                         
   3   7   6        213.06        214.23        19.99 o                         
   4   7   6       2414.73       2518.62        65.68 o                         
   5   7   6        197.36        204.20        22.83 o                         
   6   7   6         74.53         55.67        29.61 o                         
  -8   8   6        400.65        471.64        47.43 o                         
  -7   8   6        995.12        956.20        40.25 o                         
  -6   8   6        130.02        132.66        20.67 o                         
  -5   8   6        179.46        161.03        25.13 o                         
  -4   8   6       1322.52       1314.43        38.48 o                         
  -3   8   6        350.48        350.40        18.29 o                         
  -2   8   6        101.41        106.74        13.53 o                         
  -1   8   6         83.30         84.59        13.47 o                         
   0   8   6       1533.60       1625.11        36.90 o                         
   1   8   6         40.83         31.77        14.77 o                         
   2   8   6       2347.41       2353.22        59.17 o                         
   3   8   6         36.40         13.63        23.62 o                         
   4   8   6        510.88        561.28        43.77 o                         
   5   8   6         41.50         58.81        28.74 o                         
  -7   9   6       1492.19       1353.77        61.67 o                         
  -6   9   6       1218.40       1161.37        57.46 o                         
  -5   9   6        411.57        412.15        55.92 o                         
  -4   9   6        190.81        164.92        29.29 o                         
  -3   9   6        428.52        427.91        37.47 o                         
  -2   9   6        103.46        158.50        29.66 o                         
  -1   9   6        670.85        681.80        33.61 o                         
   0   9   6        176.04        142.37        22.24 o                         
   1   9   6         76.45         70.57        21.96 o                         
   2   9   6         22.82         12.29        28.84 o                         
   3   9   6        506.66        621.73        44.68 o                         
  -3  10   6        359.20        405.67        40.69 o                         
  -2  10   6        237.32        273.25        36.75 o                         
  -1  10   6        368.35        395.50        39.56 o                         
   0  10   6        100.66        108.88        35.78 o                         
 -13   0   7       1300.83       1164.59        94.68 o                         
 -11   0   7         12.79        -30.01        30.01 o                         
  -9   0   7       3735.66       3631.95        83.57 o                         
  -7   0   7       6687.91       6699.62        99.46 o                         
  -5   0   7       1642.10       1637.65        31.66 o                         
  -3   0   7       3262.12       3117.21        44.50 o                         
  -1   0   7       4579.33       5100.46        63.25 o                         
   1   0   7       1454.91       1350.47        67.72 o                         
   3   0   7         22.60         24.10        14.72 o                         
   5   0   7       6152.09       6450.06       126.87 o                         
   7   0   7        233.19        243.51        30.73 o                         
   9   0   7        932.16       1011.48        66.99 o                         
 -13   1   7         25.59         33.76        30.59 o                         
 -12   1   7         62.12         62.86        28.73 o                         
 -11   1   7        395.46        379.26        29.50 o                         
 -10   1   7        192.03        179.90        28.88 o                         
  -9   1   7          0.87          4.86        15.28 o                         
  -8   1   7       2478.09       2378.62        37.23 o                         
  -7   1   7        713.51        704.58        17.68 o                         
  -6   1   7       1938.46       1915.41        24.03 o                         
  -5   1   7        936.31        954.68        14.74 o                         
  -4   1   7        238.33        261.12         7.88 o                         
  -3   1   7       2097.02       2178.47        21.85 o                         
  -2   1   7       4507.39       4304.89        38.06 o                         
  -1   1   7       2680.87       2388.86        27.86 o                         
   0   1   7       6033.23       6320.86        69.82 o                         
   1   1   7        339.67        370.07        11.62 o                         
   2   1   7        320.49        242.57        13.34 o                         
   3   1   7       3141.24       3052.04        84.18 o                         
   4   1   7       1798.91       1695.63        41.17 o                         
   5   1   7         79.75         92.49        16.15 o                         
   6   1   7        568.63        580.33        26.44 o                         
   7   1   7         47.93         49.99        16.04 o                         
   8   1   7        718.01        764.65        33.21 o                         
   9   1   7        367.70        389.59        40.35 o                         
 -13   2   7          5.67        -30.59        30.59 o                         
 -12   2   7        724.66        758.88        46.56 o                         
 -11   2   7        152.96        140.52        24.39 o                         
 -10   2   7        412.46        413.85        29.57 o                         
  -9   2   7        365.86        315.18        51.22 o                         
  -8   2   7       5814.55       5850.21        77.22 o                         
  -7   2   7       1318.22       1286.06        25.99 o                         
  -6   2   7        226.36        234.13        11.63 o                         
  -5   2   7        638.83        650.99        20.36 o                         
  -4   2   7       2771.22       2628.44        29.60 o                         
  -3   2   7        148.13        123.53         6.84 o                         
  -2   2   7       1828.72       1910.74        26.12 o                         
  -1   2   7         34.15         22.85         6.01 o                         
   0   2   7       3030.00       3068.14        42.88 o                         
   1   2   7         35.26         34.00         5.58 o                         
   2   2   7       3282.15       3312.54        48.76 o                         
   3   2   7        595.06        632.99        18.47 o                         
   4   2   7        546.20        539.28        51.67 o                         
   5   2   7        253.42        295.61        21.10 o                         
   6   2   7       3429.81       3411.16        61.05 o                         
   7   2   7         17.08          3.72        15.36 o                         
   8   2   7         14.94         13.38        16.92 o                         
 -12   3   7        676.12        682.27        38.69 o                         
 -11   3   7        377.59        370.59        29.16 o                         
 -10   3   7       1163.76       1126.27        40.79 o                         
  -9   3   7          3.32         22.64        15.45 o                         
  -8   3   7        250.22        201.80        18.88 o                         
  -7   3   7       1148.35       1151.79        26.83 o                         
  -6   3   7       1187.58       1209.35        20.64 o                         
  -5   3   7        651.92        635.77        23.82 o                         
  -4   3   7       1321.77       1376.01        16.83 o                         
  -3   3   7       3241.98       3203.77        35.40 o                         
  -2   3   7        908.16        846.75        14.58 o                         
  -1   3   7       7813.93       7489.48        77.22 o                         
   0   3   7        230.00        234.22         9.45 o                         
   1   3   7          0.57          7.05         6.56 o                         
   2   3   7        596.50        592.35        13.88 o                         
   3   3   7       1724.07       1677.43        28.26 o                         
   4   3   7        693.30        719.67        24.47 o                         
   5   3   7        754.46        665.44        28.11 o                         
   6   3   7         14.43         -4.05        13.24 o                         
   7   3   7        158.14        161.58        19.22 o                         
   8   3   7       1974.77       1924.70        66.77 o                         
 -12   4   7        101.84         98.29        24.34 o                         
 -11   4   7          0.48        -17.75        17.75 o                         
 -10   4   7         55.66         35.77        18.27 o                         
  -9   4   7       1589.83       1599.02        46.17 o                         
  -8   4   7          2.84         32.37        15.16 o                         
  -7   4   7         15.39          5.63        13.75 o                         
  -6   4   7       1359.13       1384.02        29.18 o                         
  -5   4   7       3412.03       3261.16        48.14 o                         
  -4   4   7         80.84         89.79         5.93 o                         
  -3   4   7       3412.48       3319.84        32.11 o                         
  -2   4   7        164.40        159.34        11.61 o                         
  -1   4   7       1001.95       1111.05        38.99 o                         
   0   4   7         92.38        109.16        18.32 o                         
   1   4   7       6394.14       6072.11        67.47 o                         
   2   4   7         22.81         24.01         4.43 o                         
   3   4   7        656.59        649.31        15.27 o                         
   4   4   7        213.60        201.78        15.76 o                         
   5   4   7       1075.13       1016.92        38.17 o                         
   6   4   7         94.79         89.47        20.27 o                         
   7   4   7        301.58        363.68        29.90 o                         
   8   4   7          1.10          7.81        21.06 o                         
 -11   5   7        490.16        522.55        34.64 o                         
 -10   5   7        901.16        943.90        40.59 o                         
  -9   5   7         52.54         73.66        28.64 o                         
  -8   5   7         31.92         49.75        16.95 o                         
  -7   5   7        122.42        135.37        28.26 o                         
  -6   5   7       3365.53       3361.71        63.34 o                         
  -5   5   7       1666.78       1650.93        31.18 o                         
  -4   5   7        138.22        132.53         6.71 o                         
  -3   5   7         40.75         63.56         8.13 o                         
  -2   5   7        830.54        800.66        28.80 o                         
  -1   5   7         37.80         32.73         6.46 o                         
   0   5   7        805.12        876.92        22.86 o                         
   1   5   7        168.50        180.58        13.57 o                         
   2   5   7        568.57        552.80        22.15 o                         
   3   5   7        865.69        794.51        43.42 o                         
   4   5   7       1467.89       1525.79        44.54 o                         
   5   5   7         46.21         63.59        18.91 o                         
   6   5   7        403.69        331.65        28.97 o                         
   7   5   7        386.09        398.42        32.45 o                         
 -10   6   7        558.95        593.10        36.24 o                         
  -9   6   7         36.85         16.76        27.30 o                         
  -8   6   7        474.74        472.79        29.36 o                         
  -7   6   7         13.16          5.30        15.26 o                         
  -6   6   7        489.49        478.55        32.41 o                         
  -5   6   7          5.64          4.68         8.59 o                         
  -4   6   7       5301.84       5285.04        70.27 o                         
  -3   6   7         28.72         15.34         8.27 o                         
  -2   6   7        435.41        444.31        27.64 o                         
  -1   6   7          0.36          4.36         8.29 o                         
   0   6   7       1426.30       1462.40        32.88 o                         
   1   6   7       1353.80       1387.64        33.92 o                         
   2   6   7       4041.84       4168.24        71.24 o                         
   3   6   7         25.48         34.94        13.95 o                         
   4   6   7         53.68         55.97        16.48 o                         
   5   6   7         41.63         15.25        26.26 o                         
   6   6   7       1701.14       1700.04        61.76 o                         
  -9   7   7        561.02        526.12        33.64 o                         
  -8   7   7          3.55         -9.56        17.16 o                         
  -7   7   7        958.40        869.08        57.79 o                         
  -6   7   7         75.56        102.54        28.21 o                         
  -5   7   7       1801.72       1795.74        45.21 o                         
  -4   7   7          3.62         -0.95         7.65 o                         
  -3   7   7         14.53          4.86         9.39 o                         
  -2   7   7        372.90        353.18        18.33 o                         
  -1   7   7       1157.04       1146.54        50.63 o                         
   0   7   7       1078.70       1085.80        29.19 o                         
   1   7   7        928.26        952.02        43.73 o                         
   2   7   7        339.42        410.29        34.88 o                         
   3   7   7        845.11        800.57        46.00 o                         
   4   7   7        479.28        444.61        39.00 o                         
   5   7   7          5.86         19.53        27.46 o                         
  -8   8   7        185.03        187.03        25.08 o                         
  -7   8   7        116.07        135.82        27.06 o                         
  -6   8   7        240.59        256.30        31.15 o                         
  -5   8   7       1421.37       1493.90        60.27 o                         
  -4   8   7        352.50        329.00        34.37 o                         
  -3   8   7       1060.35       1149.93        52.42 o                         
  -2   8   7         43.90         53.48        16.91 o                         
  -1   8   7         27.28         32.68        17.21 o                         
   0   8   7         97.49        126.03        21.08 o                         
   1   8   7       1171.88       1168.98        41.92 o                         
   2   8   7        515.69        521.28        39.62 o                         
   3   8   7         18.92         36.34        24.63 o                         
   4   8   7         96.26         48.97        56.52 o                         
  -6   9   7        288.04        382.92        40.23 o                         
  -5   9   7          1.95         10.63        28.11 o                         
  -4   9   7          9.94         15.32        26.08 o                         
  -3   9   7        313.76        296.36        45.88 o                         
  -2   9   7        881.00        878.25        51.23 o                         
  -1   9   7        898.35        899.83        38.88 o                         
   0   9   7        384.46        423.37        31.26 o                         
   1   9   7          0.20        -11.74        18.79 o                         
   2   9   7        322.29        323.62        36.99 o                         
 -12   0   8          8.94         23.60        37.87 o                         
 -10   0   8        188.30        209.34        43.55 o                         
  -8   0   8       1927.16       1982.65        44.86 o                         
  -6   0   8       1105.40       1138.73        34.10 o                         
  -4   0   8       8266.32       8155.02       109.10 o                         
  -2   0   8       6798.61       7207.20        99.15 o                         
   0   0   8       1933.41       1778.16        46.67 o                         
   2   0   8       3195.08       3086.17       102.68 o                         
   4   0   8        686.02        657.16        50.69 o                         
   6   0   8        368.90        393.56        34.40 o                         
   8   0   8         60.88         88.95        27.29 o                         
 -13   1   8         11.56         19.25        31.93 o                         
 -12   1   8        152.31        183.63        40.81 o                         
 -11   1   8       1086.56       1005.12        82.01 o                         
 -10   1   8        817.45        842.43        31.32 o                         
  -9   1   8        939.00        850.67        32.45 o                         
  -8   1   8        617.41        642.10        21.03 o                         
  -7   1   8        173.71        159.52         9.87 o                         
  -6   1   8       1148.89       1099.82        18.56 o                         
  -5   1   8       1603.76       1680.64        22.62 o                         
  -4   1   8         22.62         39.36         4.59 o                         
  -3   1   8       1978.13       2007.12        23.33 o                         
  -2   1   8         94.94         59.77         4.95 o                         
  -1   1   8        916.43        860.73        15.28 o                         
   0   1   8       1335.88       1335.56        27.79 o                         
   1   1   8        315.01        346.00        13.06 o                         
   2   1   8       1650.71       1637.41        41.48 o                         
   3   1   8       4931.59       5083.15        84.14 o                         
   4   1   8        218.75        209.63        16.75 o                         
   5   1   8        715.16        729.92        28.24 o                         
   6   1   8         94.74        113.40        17.84 o                         
   7   1   8       1528.48       1515.31        51.89 o                         
   8   1   8        589.76        561.77        30.79 o                         
 -12   2   8          9.81         21.81        20.76 o                         
 -11   2   8          6.37         13.98        18.17 o                         
 -10   2   8        487.18        445.56        28.63 o                         
  -9   2   8       2140.74       2207.29        51.95 o                         
  -8   2   8        204.51        215.95        19.06 o                         
  -7   2   8       1618.83       1584.62        30.27 o                         
  -6   2   8        484.17        511.08        13.25 o                         
  -5   2   8        935.69        897.39        21.19 o                         
  -4   2   8        643.58        654.48        22.34 o                         
  -3   2   8      10485.10      10434.21        98.43 o                         
  -2   2   8       1263.71       1279.06        18.38 o                         
  -1   2   8        269.56        282.86        11.61 o                         
   0   2   8        211.17        210.43         7.79 o                         
   1   2   8       7334.58       7216.26        72.21 o                         
   2   2   8        404.68        396.01        17.91 o                         
   3   2   8       1793.32       1784.80        80.05 o                         
   4   2   8        317.47        298.37        28.70 o                         
   5   2   8       1915.63       1925.24        48.18 o                         
   6   2   8        557.65        525.97        26.28 o                         
   7   2   8        732.86        753.70        32.48 o                         
   8   2   8          2.60        -21.44        21.44 o                         
 -12   3   8        187.70        198.97        27.68 o                         
 -11   3   8        796.68        893.01        40.09 o                         
 -10   3   8        583.70        603.49        34.07 o                         
  -9   3   8        426.30        396.54        26.66 o                         
  -8   3   8         89.78         75.96        15.91 o                         
  -7   3   8       1387.45       1337.45        26.75 o                         
  -6   3   8       2072.54       2062.58        27.45 o                         
  -5   3   8       2491.67       2440.26        29.04 o                         
  -4   3   8         36.29         32.67         4.66 o                         
  -3   3   8        741.86        754.72        14.80 o                         
  -2   3   8        832.81        777.81        16.20 o                         
  -1   3   8       1924.04       1911.64        23.09 o                         
   0   3   8         20.72         19.80         7.80 o                         
   1   3   8       1858.80       1784.83        27.45 o                         
   2   3   8        928.52        897.37        25.28 o                         
   3   3   8        754.65        788.75        43.63 o                         
   4   3   8       1720.18       1751.23        57.81 o                         
   5   3   8        345.06        355.32        31.91 o                         
   6   3   8         91.70         82.55        20.83 o                         
   7   3   8         50.72         46.16        22.75 o                         
 -12   4   8        491.50        508.49        36.70 o                         
 -11   4   8        208.40        198.60        25.79 o                         
 -10   4   8         12.44         37.48        19.61 o                         
  -9   4   8        132.16        124.14        27.61 o                         
  -8   4   8       1958.83       2000.78        84.98 o                         
  -7   4   8        144.70        124.17        18.14 o                         
  -6   4   8        118.35        125.48         9.94 o                         
  -5   4   8        408.83        426.06        30.33 o                         
  -4   4   8       2260.80       2308.91        28.17 o                         
  -3   4   8          4.17         -0.78         4.76 o                         
  -2   4   8         36.54         42.07         8.03 o                         
  -1   4   8        134.76        133.43        10.47 o                         
   0   4   8       2681.09       2634.94        44.44 o                         
   1   4   8        297.23        295.61        11.05 o                         
   2   4   8        961.00       1005.74        35.69 o                         
   3   4   8        235.29        237.79        27.56 o                         
   4   4   8        320.45        333.94        25.71 o                         
   5   4   8        263.79        196.88        37.68 o                         
   6   4   8       2274.66       2321.37        61.63 o                         
   7   4   8          3.66          5.68        20.53 o                         
 -11   5   8        406.82        440.24        40.73 o                         
 -10   5   8        115.34        148.25        24.91 o                         
  -9   5   8         21.40         33.48        18.30 o                         
  -8   5   8        429.68        471.15        28.91 o                         
  -7   5   8       2219.91       1967.14        48.56 o                         
  -6   5   8        795.41        810.84        38.70 o                         
  -5   5   8        957.70        940.72        24.84 o                         
  -4   5   8         89.06        109.35         9.16 o                         
  -3   5   8        105.82         97.13        14.00 o                         
  -2   5   8        450.07        440.74        22.78 o                         
  -1   5   8       6212.15       6063.42        95.51 o                         
   0   5   8       2411.84       2302.52        98.32 o                         
   1   5   8        218.46        187.90        43.39 o                         
   2   5   8         81.77         98.03        22.25 o                         
   3   5   8       1628.48       1597.11        44.64 o                         
   4   5   8         68.56         74.89        20.03 o                         
   5   5   8        350.91        374.03        29.49 o                         
   6   5   8        267.71        238.72        46.61 o                         
 -10   6   8         31.14         26.77        21.45 o                         
  -9   6   8        271.66        266.63        26.05 o                         
  -8   6   8          8.44          4.85        17.12 o                         
  -7   6   8        972.52        926.16        35.86 o                         
  -6   6   8         19.72         18.88        14.07 o                         
  -5   6   8        719.56        719.88        29.13 o                         
  -4   6   8        249.94        282.73        23.01 o                         
  -3   6   8       1871.04       1833.24        34.10 o                         
  -2   6   8        227.45        235.85        25.25 o                         
  -1   6   8        538.37        491.86        26.03 o                         
   0   6   8         88.53         71.38        32.63 o                         
   1   6   8       2909.57       2829.12        76.02 o                         
   2   6   8         14.41         25.61        22.61 o                         
   3   6   8          4.94         -9.22        21.63 o                         
   4   6   8         79.55         55.05        25.75 o                         
   5   6   8       2239.94       2134.98        73.80 o                         
  -9   7   8         75.98         77.40        23.03 o                         
  -8   7   8        313.60        309.73        26.46 o                         
  -7   7   8        380.31        409.80        27.92 o                         
  -6   7   8       1832.79       1879.01        49.18 o                         
  -5   7   8         75.75         70.77        24.45 o                         
  -4   7   8        135.77        188.09        27.59 o                         
  -3   7   8        154.59        148.32        17.76 o                         
  -2   7   8       2306.99       2345.42        52.75 o                         
  -1   7   8        580.62        642.69        31.21 o                         
   0   7   8       1320.26       1347.72        42.25 o                         
   1   7   8          1.53         11.74        21.60 o                         
   2   7   8        304.50        232.55        30.77 o                         
   3   7   8        460.38        527.00        40.45 o                         
   4   7   8        946.22       1001.06        56.55 o                         
  -8   8   8        396.85        511.99        43.63 o                         
  -7   8   8         25.99         59.49        26.80 o                         
  -6   8   8         23.09          1.02        27.82 o                         
  -5   8   8          1.21         -3.04        23.99 o                         
  -4   8   8        726.06        739.19        45.47 o                         
  -3   8   8        125.45        116.13        30.59 o                         
  -2   8   8        204.93        198.77        22.17 o                         
  -1   8   8        121.83        114.31        21.12 o                         
   0   8   8        502.00        531.69        31.98 o                         
   1   8   8        361.49        345.99        29.09 o                         
   2   8   8        511.01        653.71        56.08 o                         
   3   8   8        138.75        183.19        33.24 o                         
  -5   9   8        839.92        906.06        77.93 o                         
  -4   9   8         19.02          7.90        47.05 o                         
  -3   9   8         94.57        114.39        29.59 o                         
  -2   9   8         14.00         17.98        26.18 o                         
  -1   9   8       1699.06       1685.93        54.83 o                         
   0   9   8         87.09         81.75        23.17 o                         
   1   9   8         35.37         14.27        21.59 o                         
 -11   0   9        181.78        212.11        30.52 o                         
  -9   0   9        660.69        640.33        33.57 o                         
  -7   0   9        225.13        235.06        34.08 o                         
  -5   0   9        298.66        259.51        13.72 o                         
  -3   0   9       2080.48       2103.64        42.55 o                         
  -1   0   9       1212.66       1265.65        28.81 o                         
   1   0   9       4193.74       4244.64        87.30 o                         
   3   0   9       3582.26       3636.10        82.57 o                         
   5   0   9       2950.50       2929.71        78.37 o                         
   7   0   9       1674.57       1817.44        67.71 o                         
 -12   1   9        883.08        927.36        42.06 o                         
 -11   1   9       1191.14       1183.32        43.62 o                         
 -10   1   9       1454.59       1574.90        46.18 o                         
  -9   1   9         61.32         46.99        13.33 o                         
  -8   1   9         39.76         65.82        13.68 o                         
  -7   1   9        199.89        183.27        13.05 o                         
  -6   1   9       4989.86       5043.83        79.33 o                         
  -5   1   9       2845.10       2870.19        36.59 o                         
  -4   1   9        763.42        738.54        15.85 o                         
  -3   1   9        104.58        103.83         8.22 o                         
  -2   1   9        592.71        553.85        12.26 o                         
  -1   1   9       2101.75       1997.15        26.42 o                         
   0   1   9       2203.65       2110.55        31.27 o                         
   1   1   9         71.03         76.61         8.98 o                         
   2   1   9        257.25        271.15        13.77 o                         
   3   1   9        399.62        363.67        31.14 o                         
   4   1   9        227.12        251.65        22.47 o                         
   5   1   9       1070.60       1044.61        34.43 o                         
   6   1   9         20.08         21.16        16.64 o                         
   7   1   9        178.56        165.94        22.13 o                         
 -12   2   9        479.20        576.34        35.67 o                         
 -11   2   9         32.19         33.81        19.33 o                         
 -10   2   9        124.85        158.33        21.94 o                         
  -9   2   9        142.62        182.54        20.74 o                         
  -8   2   9       1168.20       1187.10        30.95 o                         
  -7   2   9          0.41          4.20         7.74 o                         
  -6   2   9        593.13        584.47        15.22 o                         
  -5   2   9        217.85        232.84         9.99 o                         
  -4   2   9       4335.04       4344.73        58.61 o                         
  -3   2   9        170.56        177.17        11.58 o                         
  -2   2   9       2182.23       2186.66        29.27 o                         
  -1   2   9       1436.17       1355.43        22.26 o                         
   0   2   9       3235.36       3350.50        79.86 o                         
   1   2   9       1029.85       1047.32        21.07 o                         
   2   2   9       2462.52       2439.70        41.61 o                         
   3   2   9         26.21         21.17        12.41 o                         
   4   2   9        485.98        466.15        25.98 o                         
   5   2   9         34.47         18.41        16.72 o                         
   6   2   9       1236.04       1275.88        38.93 o                         
   7   2   9        383.72        339.85        31.82 o                         
 -12   3   9          4.83          2.02        20.51 o                         
 -11   3   9        613.25        605.47        34.82 o                         
 -10   3   9        169.07        177.08        22.30 o                         
  -9   3   9        531.13        500.57        28.85 o                         
  -8   3   9         63.35         58.26        13.10 o                         
  -7   3   9        897.37        864.34        37.97 o                         
  -6   3   9       3299.71       3274.16        46.78 o                         
  -5   3   9       2131.87       2027.30        27.81 o                         
  -4   3   9       1626.00       1577.86        26.04 o                         
  -3   3   9         59.44         74.52         8.01 o                         
  -2   3   9       2534.17       2487.99        34.22 o                         
  -1   3   9       1413.62       1346.58        19.49 o                         
   0   3   9        477.36        490.71        24.89 o                         
   1   3   9        663.52        608.15        29.65 o                         
   2   3   9       1985.18       1886.08        49.48 o                         
   3   3   9        806.70        821.97        40.27 o                         
   4   3   9       1097.63       1141.32        32.70 o                         
   5   3   9        726.73        742.82       113.02 o                         
   6   3   9         32.18         43.82        21.21 o                         
   7   3   9         74.25         93.94        24.49 o                         
 -11   4   9         19.92         12.03        20.43 o                         
 -10   4   9        147.55        163.08        22.39 o                         
  -9   4   9       1814.24       1759.25        68.14 o                         
  -8   4   9         89.09         99.76        18.09 o                         
  -7   4   9        620.64        639.57        23.63 o                         
  -6   4   9        352.92        371.45        20.44 o                         
  -5   4   9         13.69         28.84         9.63 o                         
  -4   4   9       1500.42       1453.47        28.70 o                         
  -3   4   9       4305.00       4140.32        49.73 o                         
  -2   4   9         80.49         89.32         8.99 o                         
  -1   4   9       1704.63       1676.82        30.61 o                         
   0   4   9        153.93        160.44        18.54 o                         
   1   4   9       1453.17       1508.50        47.82 o                         
   2   4   9         46.55         53.04        17.49 o                         
   3   4   9       1034.79        983.09        37.68 o                         
   4   4   9        144.59        125.75        39.56 o                         
   5   4   9        477.24        528.68        33.52 o                         
   6   4   9        219.53        261.94        30.11 o                         
 -11   5   9         84.61        115.45        24.23 o                         
 -10   5   9        607.06        579.91        34.89 o                         
  -9   5   9         49.40         66.27        20.51 o                         
  -8   5   9         48.11         26.22        17.39 o                         
  -7   5   9         64.96         81.73        14.26 o                         
  -6   5   9        777.86        810.40        23.96 o                         
  -5   5   9        282.41        279.37        13.49 o                         
  -4   5   9         33.75         45.89        13.42 o                         
  -3   5   9       1064.06       1012.95        40.88 o                         
  -2   5   9       5132.14       5030.65       147.74 o                         
  -1   5   9       1267.96       1289.63        43.65 o                         
   0   5   9        124.73        174.86        24.26 o                         
   1   5   9         16.59         -3.35        19.36 o                         
   2   5   9        605.23        575.83        31.44 o                         
   3   5   9        767.16        757.46        36.27 o                         
   4   5   9       1709.02       1752.96        52.84 o                         
   5   5   9        581.02        568.22        35.04 o                         
 -10   6   9        886.28        860.65        42.28 o                         
  -9   6   9        142.72        158.18        23.65 o                         
  -8   6   9       2815.65       2885.26        84.38 o                         
  -7   6   9        180.16        171.78        21.00 o                         
  -6   6   9        278.83        285.76        30.14 o                         
  -5   6   9         63.52         45.82        22.06 o                         
  -4   6   9       1495.74       1526.42        39.15 o                         
  -3   6   9         94.87        112.52        18.21 o                         
  -2   6   9        867.00        863.88        33.14 o                         
  -1   6   9        219.34        206.53        21.52 o                         
   0   6   9        311.15        325.11        27.18 o                         
   1   6   9        198.30        227.88        54.19 o                         
   2   6   9       1303.39       1256.45        52.26 o                         
   3   6   9         87.33         75.63        40.20 o                         
   4   6   9         27.32         25.89        47.78 o                         
   5   6   9          3.31         -3.44        35.69 o                         
  -9   7   9        254.90        274.22        28.73 o                         
  -8   7   9        130.55        118.58        22.49 o                         
  -7   7   9        285.16        328.22        33.99 o                         
  -6   7   9        625.65        625.02        57.39 o                         
  -5   7   9         19.89         45.52        24.24 o                         
  -4   7   9        147.75        165.99        27.57 o                         
  -3   7   9        399.19        460.93        26.67 o                         
  -2   7   9        358.42        351.50        25.30 o                         
  -1   7   9       1173.41       1174.75        40.19 o                         
   0   7   9        188.06        189.31        23.21 o                         
   1   7   9         35.09         17.97        23.80 o                         
   2   7   9         79.41         97.76        28.20 o                         
   3   7   9       2039.79       2242.94       107.79 o                         
  -7   8   9        381.26        434.24        40.47 o                         
  -6   8   9        193.88        229.89        35.37 o                         
  -5   8   9        277.56        311.68        35.84 o                         
  -4   8   9        403.03        387.71        37.82 o                         
  -3   8   9       1006.11       1065.47        58.83 o                         
  -2   8   9        290.00        311.28        25.91 o                         
  -1   8   9         55.47         31.26        18.81 o                         
   0   8   9         22.14         15.31        19.84 o                         
   1   8   9       1327.80       1366.00        49.51 o                         
   2   8   9          1.62         41.10        27.66 o                         
  -4   9   9        161.39        154.81        34.63 o                         
  -3   9   9         85.87         52.78        29.11 o                         
  -2   9   9        921.63        914.60       102.69 o                         
 -12   0  10        717.63        684.26        61.76 o                         
 -10   0  10         33.89         37.95        19.49 o                         
  -8   0  10       5327.48       5488.18       106.51 o                         
  -6   0  10        731.62        771.81        30.03 o                         
  -4   0  10       1078.52       1025.32        26.24 o                         
  -2   0  10       3382.45       3409.46        56.12 o                         
   0   0  10         25.57         30.67        16.13 o                         
   2   0  10       2182.42       2081.92        58.11 o                         
   4   0  10       1115.61       1097.00        74.00 o                         
   6   0  10       1370.27       1407.37        61.47 o                         
 -12   1  10        286.76        287.43        31.56 o                         
 -11   1  10         97.40        114.22        18.28 o                         
 -10   1  10         91.69         97.62        17.99 o                         
  -9   1  10         83.31         95.99        21.94 o                         
  -8   1  10        305.07        296.80        16.86 o                         
  -7   1  10       1528.63       1468.48        30.70 o                         
  -6   1  10       2192.39       2134.41        32.87 o                         
  -5   1  10        674.03        639.38        24.64 o                         
  -4   1  10        325.21        357.94        18.48 o                         
  -3   1  10       1782.40       1828.36        25.16 o                         
  -2   1  10       1904.24       1879.78        25.65 o                         
  -1   1  10       3814.32       3706.99        42.64 o                         
   0   1  10       3600.98       3566.01        46.55 o                         
   1   1  10        127.32        152.73        11.57 o                         
   2   1  10        384.74        341.91        23.08 o                         
   3   1  10        822.41        818.83        35.33 o                         
   4   1  10       1125.24       1184.65        42.86 o                         
   5   1  10       1180.87       1221.34        38.10 o                         
   6   1  10        118.42        108.66        20.09 o                         
 -12   2  10         91.59         86.84        24.15 o                         
 -11   2  10         24.54         39.56        17.03 o                         
 -10   2  10         21.72          9.59        14.72 o                         
  -9   2  10       2612.10       2558.96        55.27 o                         
  -8   2  10         62.44         77.45        22.17 o                         
  -7   2  10        906.17        875.06        29.09 o                         
  -6   2  10        951.99        988.71        29.32 o                         
  -5   2  10        117.71        109.93        12.11 o                         
  -4   2  10        196.16        182.82        12.61 o                         
  -3   2  10       1912.36       1816.35        33.22 o                         
  -2   2  10        508.26        469.34        30.68 o                         
  -1   2  10        336.21        403.40        16.42 o                         
   0   2  10        156.91        143.92         6.68 o                         
   1   2  10        335.60        344.60        18.78 o                         
   2   2  10        433.58        426.07        26.51 o                         
   3   2  10        594.93        572.62        25.55 o                         
   4   2  10        159.94        175.64        18.39 o                         
   5   2  10        683.29        624.48        43.74 o                         
   6   2  10        219.57        224.14        28.80 o                         
 -12   3  10         18.35         57.13        23.51 o                         
 -11   3  10       1012.50       1044.93        43.69 o                         
 -10   3  10        659.76        667.05        28.90 o                         
  -9   3  10        392.08        377.33        22.16 o                         
  -8   3  10         26.38         39.37        14.29 o                         
  -7   3  10         30.44         46.51        13.03 o                         
  -6   3  10        965.52        964.06        44.87 o                         
  -5   3  10        483.09        491.32        20.10 o                         
  -4   3  10         89.01         86.81        10.43 o                         
  -3   3  10        968.49        926.64        23.60 o                         
  -2   3  10       4183.52       4210.25        52.08 o                         
  -1   3  10        693.77        686.97        16.18 o                         
   0   3  10       4007.36       4033.41        73.49 o                         
   1   3  10         19.15         -4.12        14.72 o                         
   2   3  10        203.79        211.86        19.87 o                         
   3   3  10        420.61        460.90        29.79 o                         
   4   3  10       1530.03       1603.46        49.62 o                         
   5   3  10         54.95         35.19        44.43 o                         
   6   3  10         54.74         52.56        24.78 o                         
 -11   4  10          4.24         -9.54        19.72 o                         
 -10   4  10         14.62         -3.99        18.14 o                         
  -9   4  10         41.15         21.41        13.95 o                         
  -8   4  10       1624.87       1540.57        36.12 o                         
  -7   4  10       1117.52       1056.49        33.05 o                         
  -6   4  10         18.31         30.84        11.68 o                         
  -5   4  10        120.30        128.42        12.89 o                         
  -4   4  10       5091.07       5056.34        67.87 o                         
  -3   4  10        346.81        369.06        21.91 o                         
  -2   4  10        804.12        841.30        33.43 o                         
  -1   4  10        485.06        452.74        25.61 o                         
   0   4  10       1840.60       1771.35        46.38 o                         
   1   4  10        142.55        123.90        19.08 o                         
   2   4  10       3434.33       3403.18        70.23 o                         
   3   4  10        141.63        135.26        23.14 o                         
   4   4  10        121.45        145.55        23.92 o                         
   5   4  10         81.21         84.24        24.07 o                         
 -10   5  10        222.96        264.33        28.29 o                         
  -9   5  10        183.71        208.93        20.63 o                         
  -8   5  10        243.37        248.16        21.27 o                         
  -7   5  10        234.31        222.52        27.57 o                         
  -6   5  10       1194.93       1348.77        52.01 o                         
  -5   5  10        987.40        981.83        31.03 o                         
  -4   5  10       1867.84       1918.10        44.56 o                         
  -3   5  10          1.12         -1.63        13.20 o                         
  -2   5  10        102.95        108.81        19.81 o                         
  -1   5  10        393.36        400.14        25.62 o                         
   0   5  10        481.09        449.41        33.51 o                         
   1   5  10         75.79         70.68        23.36 o                         
   2   5  10        337.23        282.52        42.22 o                         
   3   5  10        632.79        659.04        36.23 o                         
   4   5  10        359.55        304.99        29.21 o                         
  -9   6  10        508.30        573.12        35.10 o                         
  -8   6  10         12.06         13.10        17.97 o                         
  -7   6  10         20.15         25.21        17.64 o                         
  -6   6  10         23.94         27.53        22.03 o                         
  -5   6  10       2800.27       2813.12        78.07 o                         
  -4   6  10        564.65        607.09        31.94 o                         
  -3   6  10       1146.43       1136.44        37.40 o                         
  -2   6  10        132.04        164.77        20.53 o                         
  -1   6  10          1.35         -1.95        16.11 o                         
   0   6  10        328.08        325.80        27.13 o                         
   1   6  10       1833.90       1784.18       100.21 o                         
   2   6  10         52.73         41.56        25.04 o                         
   3   6  10        628.21        706.92        48.34 o                         
   4   6  10         24.25         22.14        42.82 o                         
  -8   7  10          0.08        -16.65        34.23 o                         
  -7   7  10         16.69         47.83        25.45 o                         
  -6   7  10        677.54        704.15        45.19 o                         
  -5   7  10        312.88        276.63        36.12 o                         
  -4   7  10       1567.70       1506.55        60.32 o                         
  -3   7  10        171.90        158.87        20.59 o                         
  -2   7  10        111.81        164.20        21.62 o                         
  -1   7  10        428.19        478.31        32.95 o                         
   0   7  10        296.06        260.76        26.38 o                         
   1   7  10         24.71          5.59        25.75 o                         
   2   7  10        113.42        103.56        33.65 o                         
  -6   8  10        236.59        206.82        33.39 o                         
  -5   8  10        487.42        470.52        43.24 o                         
  -4   8  10        748.06        708.00        47.85 o                         
  -3   8  10        316.83        294.43        36.92 o                         
  -2   8  10        794.40        739.68        50.46 o                         
  -1   8  10         14.82          6.64        19.83 o                         
   0   8  10        639.19        637.07        43.05 o                         
 -11   0  11         33.52         37.00        22.14 o                         
  -9   0  11       4019.37       3909.63        86.24 o                         
  -7   0  11       1068.93       1086.48        37.04 o                         
  -5   0  11       1575.88       1531.96        57.23 o                         
  -3   0  11       9512.25       9186.39       127.57 o                         
  -1   0  11        117.08        129.70        13.63 o                         
   1   0  11       3366.12       3355.46       136.32 o                         
   3   0  11        840.37        831.02        59.28 o                         
   5   0  11         13.85         40.54        25.63 o                         
 -12   1  11          4.04         10.73        19.36 o                         
 -11   1  11        306.14        310.04        26.03 o                         
 -10   1  11        602.13        628.81        31.11 o                         
  -9   1  11        358.57        386.02        24.63 o                         
  -8   1  11        477.93        444.76        19.75 o                         
  -7   1  11        816.97        810.28        23.32 o                         
  -6   1  11         17.07         34.58         8.92 o                         
  -5   1  11        972.54        989.09        22.27 o                         
  -4   1  11        110.51        129.96         8.79 o                         
  -3   1  11         17.82         22.93         5.83 o                         
  -2   1  11         13.57         13.34         5.53 o                         
  -1   1  11        939.08        949.03        21.78 o                         
   0   1  11       1541.52       1607.42        35.93 o                         
   1   1  11         38.87         27.35        13.13 o                         
   2   1  11        162.75        187.92        17.74 o                         
   3   1  11        457.31        434.58        29.28 o                         
   4   1  11       1109.49       1100.39        41.32 o                         
   5   1  11        788.66        821.92        35.11 o                         
 -12   2  11         88.61        150.19        21.54 o                         
 -11   2  11        422.54        416.85        28.79 o                         
 -10   2  11         90.63         79.93        18.64 o                         
  -9   2  11         16.56         18.22        15.66 o                         
  -8   2  11       1187.26       1265.87        44.72 o                         
  -7   2  11        125.60         73.62        16.02 o                         
  -6   2  11        505.79        531.93        23.96 o                         
  -5   2  11       1008.27        930.81        31.40 o                         
  -4   2  11       2972.54       2930.43        75.97 o                         
  -3   2  11        225.02        220.61        14.45 o                         
  -2   2  11       1368.85       1378.19        28.61 o                         
  -1   2  11          0.04         -7.45         9.30 o                         
   0   2  11        338.49        335.31        18.77 o                         
   1   2  11          6.12          4.81        12.52 o                         
   2   2  11       2870.14       2804.51        85.56 o                         
   3   2  11        325.70        346.22        25.73 o                         
   4   2  11         57.37         94.26        23.06 o                         
   5   2  11        195.90        199.95        35.18 o                         
 -11   3  11        493.44        459.87        27.57 o                         
 -10   3  11          7.91         13.17        16.69 o                         
  -9   3  11        343.54        364.05        32.29 o                         
  -8   3  11        201.47        175.99        18.45 o                         
  -7   3  11        572.13        559.23        30.57 o                         
  -6   3  11       1808.82       1731.74        52.12 o                         
  -5   3  11       1554.71       1589.40        40.53 o                         
  -4   3  11        143.12        148.85        12.81 o                         
  -3   3  11          0.64          7.19         9.49 o                         
  -2   3  11         87.44         87.20        11.81 o                         
  -1   3  11        707.04        684.48        30.75 o                         
   0   3  11       1538.22       1578.60        45.36 o                         
   1   3  11          5.24         19.08        16.76 o                         
   2   3  11        142.53        140.40        22.45 o                         
   3   3  11       1428.30       1422.57        47.41 o                         
   4   3  11        249.17        258.17        41.22 o                         
   5   3  11        306.61        236.32        38.45 o                         
 -11   4  11        468.88        440.53        26.76 o                         
 -10   4  11        252.27        286.68        22.37 o                         
  -9   4  11        837.49        943.35        49.47 o                         
  -8   4  11        104.60        103.74        16.79 o                         
  -7   4  11       1510.62       1517.84        40.05 o                         
  -6   4  11        176.39        164.05        16.42 o                         
  -5   4  11         31.36         21.87         9.62 o                         
  -4   4  11          2.16          2.92        10.84 o                         
  -3   4  11       2117.01       2225.43        49.85 o                         
  -2   4  11        527.21        510.73        32.78 o                         
  -1   4  11        110.88         99.98        18.07 o                         
   0   4  11         87.12         48.89        18.04 o                         
   1   4  11       2315.88       2317.46        57.08 o                         
   2   4  11         78.91         87.98        22.12 o                         
   3   4  11        103.50        118.39        23.69 o                         
   4   4  11        254.49        210.80        28.17 o                         
 -10   5  11        128.26        142.18        24.80 o                         
  -9   5  11         18.52         -7.68        18.86 o                         
  -8   5  11         72.05         34.57        23.77 o                         
  -7   5  11        754.35        802.83        44.80 o                         
  -6   5  11       1536.63       1577.71       131.23 o                         
  -5   5  11        305.50        300.48        21.44 o                         
  -4   5  11        385.40        360.33        24.03 o                         
  -3   5  11        245.01        249.12        21.78 o                         
  -2   5  11       1146.10       1123.33        39.30 o                         
  -1   5  11       1590.86       1573.88        82.59 o                         
   0   5  11       1180.11       1274.93        43.07 o                         
   1   5  11        761.97        750.51       104.72 o                         
   2   5  11        159.34        156.59        23.88 o                         
   3   5  11         10.15          5.64        21.80 o                         
  -9   6  11          0.87         15.09        20.11 o                         
  -8   6  11        254.52        278.75        33.45 o                         
  -7   6  11        215.50        210.18        30.18 o                         
  -6   6  11        305.34        331.20        37.43 o                         
  -5   6  11          4.09        -15.73        21.94 o                         
  -4   6  11         32.49         59.23        18.90 o                         
  -3   6  11        165.17        178.72        21.62 o                         
  -2   6  11        859.34        839.72        63.05 o                         
  -1   6  11         11.12        -12.55        17.83 o                         
   0   6  11        472.67        531.96        64.56 o                         
   1   6  11        134.61         93.03        28.70 o                         
   2   6  11        569.18        612.97        53.02 o                         
  -7   7  11       1304.48       1250.98        58.71 o                         
  -6   7  11         60.42         50.60        28.73 o                         
  -5   7  11       1365.89       1396.89        60.74 o                         
  -4   7  11         76.38         76.15        27.43 o                         
  -3   7  11        446.18        397.37        40.13 o                         
  -2   7  11        102.53         83.13        23.25 o                         
  -1   7  11       2187.18       2225.98        58.60 o                         
   0   7  11        173.33        137.34        24.40 o                         
   1   7  11        420.53        409.41        33.21 o                         
  -4   8  11        128.13         72.98        47.49 o                         
  -3   8  11       1206.44       1376.41        64.40 o                         
 -10   0  12          7.75         11.35        19.80 o                         
  -8   0  12         45.49         71.00        17.90 o                         
  -6   0  12         42.95         34.70        15.29 o                         
  -4   0  12        673.74        693.83        24.03 o                         
  -2   0  12        494.92        571.41        35.27 o                         
   0   0  12       1677.62       1760.55        56.90 o                         
   2   0  12       4606.04       4619.95       104.61 o                         
   4   0  12          0.51         19.81        37.58 o                         
 -11   1  12        627.77        632.31        33.61 o                         
 -10   1  12        297.15        297.53        40.06 o                         
  -9   1  12        408.90        417.56        25.57 o                         
  -8   1  12          0.65          4.60        13.69 o                         
  -7   1  12       1057.65        987.72        25.73 o                         
  -6   1  12       1653.09       1697.43        31.82 o                         
  -5   1  12       4676.05       4539.18        62.06 o                         
  -4   1  12         40.22         46.12         7.13 o                         
  -3   1  12        377.34        366.96        16.53 o                         
  -2   1  12        372.92        400.53        19.84 o                         
  -1   1  12        563.15        519.76        19.64 o                         
   0   1  12        354.19        397.92        21.88 o                         
   1   1  12         76.05         54.71        15.68 o                         
   2   1  12          3.07         -7.72        13.86 o                         
   3   1  12          7.95         30.14        19.32 o                         
   4   1  12        307.16        346.35        39.17 o                         
 -11   2  12        878.55        788.93        57.84 o                         
 -10   2  12        417.47        389.19        28.90 o                         
  -9   2  12        193.78        237.86        22.20 o                         
  -8   2  12         22.54         26.61        14.99 o                         
  -7   2  12        972.69       1058.04        33.45 o                         
  -6   2  12        226.99        250.52        18.97 o                         
  -5   2  12         61.46         70.07        12.08 o                         
  -4   2  12        132.38        144.53        13.57 o                         
  -3   2  12       2871.06       2902.55        47.94 o                         
  -2   2  12        136.79        127.12        12.88 o                         
  -1   2  12        492.25        470.03        19.47 o                         
   0   2  12        492.74        444.78        22.13 o                         
   1   2  12       2626.22       2676.30        50.80 o                         
   2   2  12        421.18        433.82        31.32 o                         
   3   2  12       1296.66       1206.05        44.98 o                         
   4   2  12          8.95         14.20        27.35 o                         
 -11   3  12         29.36         27.65        19.41 o                         
 -10   3  12        566.28        556.77        31.27 o                         
  -9   3  12        390.55        400.68        26.12 o                         
  -8   3  12         70.42         58.03        15.73 o                         
  -7   3  12          2.59          2.56        12.72 o                         
  -6   3  12       1379.89       1404.88        37.55 o                         
  -5   3  12         63.95         56.54        11.79 o                         
  -4   3  12        499.95        500.39        33.42 o                         
  -3   3  12         48.70         43.44        11.59 o                         
  -2   3  12        334.33        361.49        18.63 o                         
  -1   3  12       2159.29       2127.64        38.89 o                         
   0   3  12        785.93        794.62        36.68 o                         
   1   3  12          9.98         10.07        19.21 o                         
   2   3  12         10.96          3.88        19.33 o                         
   3   3  12        434.24        439.96        35.03 o                         
   4   3  12         98.01        160.57        27.23 o                         
 -10   4  12        416.38        366.48        36.87 o                         
  -9   4  12        210.79        192.41        36.71 o                         
  -8   4  12       1535.99       1596.48        58.60 o                         
  -7   4  12         46.52         49.26        23.23 o                         
  -6   4  12         34.18         74.52        22.68 o                         
  -5   4  12         69.65         56.05        16.06 o                         
  -4   4  12       1430.92       1437.01        41.01 o                         
  -3   4  12        126.11        104.45        19.12 o                         
  -2   4  12       1248.89       1307.63        41.16 o                         
  -1   4  12        263.65        217.69        29.41 o                         
   0   4  12          4.26          4.48        15.78 o                         
   1   4  12        161.04        184.53        24.88 o                         
   2   4  12        697.26        744.69        39.38 o                         
   3   4  12          0.58         29.00        24.27 o                         
  -9   5  12        486.56        474.97        39.94 o                         
  -8   5  12         53.98         86.87        26.33 o                         
  -7   5  12         20.54         24.96        23.89 o                         
  -6   5  12        214.24        237.70        34.38 o                         
  -5   5  12       1011.53       1038.67        36.64 o                         
  -4   5  12        110.39         58.81        18.18 o                         
  -3   5  12          8.79         -0.15        16.46 o                         
  -2   5  12        401.09        437.49        34.80 o                         
  -1   5  12       1050.94       1027.89        40.98 o                         
   0   5  12         82.73         82.88        22.07 o                         
   1   5  12        362.89        385.31        37.79 o                         
   2   5  12        271.84        253.39        29.22 o                         
  -8   6  12        167.26        151.48        31.77 o                         
  -7   6  12       1432.38       1431.42        62.90 o                         
  -6   6  12         26.95        -22.50        22.50 o                         
  -5   6  12         31.53         19.36        25.65 o                         
  -4   6  12        161.83         88.29        28.11 o                         
  -3   6  12       2406.20       2416.21        58.99 o                         
  -2   6  12          3.69         18.06        19.21 o                         
  -1   6  12        431.83        397.81        29.49 o                         
   0   6  12          0.37        -16.56        19.65 o                         
   1   6  12        325.03        406.33        33.08 o                         
  -6   7  12         22.07         38.92        29.46 o                         
  -5   7  12        361.53        356.16        39.10 o                         
  -4   7  12         52.97         49.40        27.08 o                         
  -3   7  12        100.12        100.66        38.75 o                         
  -2   7  12        581.47        527.44        33.60 o                         
  -1   7  12        203.91        218.76        32.31 o                         
 -11   0  13          5.64         42.24        31.46 o                         
  -9   0  13        239.94        269.08        26.17 o                         
  -7   0  13       1813.13       1895.99        51.44 o                         
  -5   0  13         24.91         24.25        15.15 o                         
  -3   0  13       1417.19       1420.12        50.58 o                         
  -1   0  13        656.61        614.70        37.75 o                         
   1   0  13        230.65        166.76        44.70 o                         
   3   0  13        114.46        157.58        45.74 o                         
 -11   1  13         67.64         52.80        20.26 o                         
 -10   1  13        346.60        339.50        26.14 o                         
  -9   1  13        283.20        253.18        22.00 o                         
  -8   1  13          4.79        -10.65        14.25 o                         
  -7   1  13        182.32        189.14        18.43 o                         
  -6   1  13        790.64        776.84        29.40 o                         
  -5   1  13        332.02        373.42        20.82 o                         
  -4   1  13         82.51         90.84        12.81 o                         
  -3   1  13         51.67         35.58        10.95 o                         
  -2   1  13       2058.55       1944.81        35.42 o                         
  -1   1  13       1241.23       1239.63        28.99 o                         
   0   1  13       2835.01       2767.12        45.16 o                         
   1   1  13        296.33        294.73        22.06 o                         
   2   1  13         96.26         95.31        22.60 o                         
   3   1  13        602.90        602.32        36.77 o                         
 -10   2  13         15.87        -15.82        17.32 o                         
  -9   2  13         75.74         66.17        18.39 o                         
  -8   2  13       2018.78       1986.89        48.12 o                         
  -7   2  13        171.14        213.94        25.24 o                         
  -6   2  13        322.22        331.82        22.03 o                         
  -5   2  13        114.60        124.45        14.18 o                         
  -4   2  13        933.29        933.44        27.39 o                         
  -3   2  13         11.97          8.78        11.51 o                         
  -2   2  13        864.58        884.63        33.76 o                         
  -1   2  13        139.98        135.21        14.45 o                         
   0   2  13         22.74         27.44        12.59 o                         
   1   2  13        442.67        389.95        30.30 o                         
   2   2  13        970.04       1107.17        46.64 o                         
   3   2  13        310.56        278.49        30.81 o                         
 -10   3  13        595.98        607.68        32.48 o                         
  -9   3  13         50.84         72.39        18.59 o                         
  -8   3  13        240.70        259.36        22.39 o                         
  -7   3  13         18.41         23.51        14.66 o                         
  -6   3  13        779.11        779.05        45.07 o                         
  -5   3  13        658.05        683.54        31.27 o                         
  -4   3  13       1201.75       1168.28        37.34 o                         
  -3   3  13         16.02         15.36        15.37 o                         
  -2   3  13         98.00        102.61        31.80 o                         
  -1   3  13       1598.77       1600.05        40.71 o                         
   0   3  13         50.36         65.84        17.84 o                         
   1   3  13        299.73        299.21        28.64 o                         
   2   3  13          6.56          8.58        22.36 o                         
  -9   4  13        130.94        106.67        27.29 o                         
  -8   4  13        143.10         85.18        26.16 o                         
  -7   4  13        122.37        121.39        25.96 o                         
  -6   4  13        217.76        202.78        24.72 o                         
  -5   4  13        110.82        152.34        20.24 o                         
  -4   4  13          0.58          4.15        16.12 o                         
  -3   4  13       1378.93       1361.14        58.23 o                         
  -2   4  13          2.46         17.11        17.72 o                         
  -1   4  13        154.21        173.43        24.27 o                         
   0   4  13          0.57         14.42        16.70 o                         
   1   4  13       1236.51       1280.54        49.25 o                         
   2   4  13         56.89         85.36        26.44 o                         
  -8   5  13         81.99        116.57        29.53 o                         
  -7   5  13         23.31         38.96        26.69 o                         
  -6   5  13        794.70        861.06        68.17 o                         
  -5   5  13        381.67        373.45        87.38 o                         
  -4   5  13        212.67        233.09        24.19 o                         
  -3   5  13        354.41        331.70        27.13 o                         
  -2   5  13         32.26         10.85        19.26 o                         
  -1   5  13         69.71         97.21        23.01 o                         
   0   5  13        383.51        418.70        54.54 o                         
  -6   6  13         14.03         17.48        27.60 o                         
  -5   6  13         67.54         91.82        30.26 o                         
  -4   6  13       1942.63       1887.59        69.73 o                         
  -3   6  13        302.69        300.88        28.04 o                         
  -2   6  13        687.18        741.37        38.45 o                         
  -1   6  13        143.49        110.81        24.30 o                         
 -10   0  14         19.72          9.61        32.92 o                         
  -8   0  14       1686.05       1638.22        80.99 o                         
  -6   0  14        296.17        270.32        38.45 o                         
  -4   0  14       1883.33       1924.01        60.56 o                         
  -2   0  14       2346.31       2376.58        68.83 o                         
   0   0  14        225.23        244.92        30.84 o                         
   2   0  14       1867.00       1793.95        65.41 o                         
 -10   1  14        512.49        595.63        40.37 o                         
  -9   1  14        522.77        529.81        33.06 o                         
  -8   1  14         92.52         94.26        20.12 o                         
  -7   1  14         82.21         78.58        25.20 o                         
  -6   1  14        107.34        105.04        24.91 o                         
  -5   1  14        169.49        168.46        20.04 o                         
  -4   1  14        489.65        391.06        41.16 o                         
  -3   1  14          2.88        -14.20        14.20 o                         
  -2   1  14         21.81         17.79        17.16 o                         
  -1   1  14         70.33         69.57        16.97 o                         
   0   1  14        811.13        781.96        31.76 o                         
   1   1  14         78.24         85.79        18.26 o                         
   2   1  14          0.18          8.54        21.80 o                         
 -10   2  14        100.59         81.96        20.44 o                         
  -9   2  14        945.83        983.04        38.13 o                         
  -8   2  14         85.06         87.57        23.03 o                         
  -7   2  14        617.77        642.21        30.00 o                         
  -6   2  14         35.33         62.22        15.46 o                         
  -5   2  14         90.03         83.25        14.44 o                         
  -4   2  14        184.66        191.13        16.38 o                         
  -3   2  14       2273.17       2403.81        45.60 o                         
  -2   2  14        367.07        348.63        22.41 o                         
  -1   2  14        206.98        225.95        26.05 o                         
   0   2  14          5.42         11.51        20.80 o                         
   1   2  14        667.51        642.25        38.56 o                         
  -9   3  14         41.94         81.92        25.82 o                         
  -8   3  14        525.10        590.00        67.00 o                         
  -7   3  14        617.95        742.22        44.08 o                         
  -6   3  14        287.98        266.07        28.54 o                         
  -5   3  14       1087.44       1087.53        38.43 o                         
  -4   3  14        192.51        186.17        31.11 o                         
  -3   3  14          0.48          9.63        17.40 o                         
  -2   3  14         63.40         46.34        18.62 o                         
  -1   3  14        699.39        689.90        30.89 o                         
   0   3  14        352.92        365.30        25.88 o                         
   1   3  14       1139.63       1124.42        47.76 o                         
  -8   4  14        413.98        406.56        37.53 o                         
  -7   4  14         92.01        118.14        52.86 o                         
  -6   4  14        947.55       1076.04        50.70 o                         
  -5   4  14         80.07        103.83        20.40 o                         
  -4   4  14        132.79        152.68        22.04 o                         
  -3   4  14        257.28        225.32        24.69 o                         
  -2   4  14        312.19        315.35        27.55 o                         
  -1   4  14        184.89        135.69        25.82 o                         
   0   4  14         75.84         94.02        34.51 o                         
  -6   5  14        645.02        659.32        56.81 o                         
  -5   5  14        435.13        449.22        39.48 o                         
  -4   5  14        338.02        340.22        28.03 o                         
  -3   5  14         45.11         37.95        20.52 o                         
  -2   5  14         32.93         28.63        21.53 o                         
  -9   0  15          6.03         60.89        33.79 o                         
  -7   0  15        455.34        450.62        48.07 o                         
  -5   0  15          3.85         26.51        28.84 o                         
  -3   0  15        460.92        443.59        36.04 o                         
  -1   0  15          6.99         -3.28        23.65 o                         
  -9   1  15         53.43         61.99        24.83 o                         
  -8   1  15          1.57          3.73        21.52 o                         
  -7   1  15          9.04        -11.04        20.02 o                         
  -6   1  15       1501.87       1497.79        54.03 o                         
  -5   1  15       1034.15       1061.43        47.86 o                         
  -4   1  15       1100.48        988.29        38.51 o                         
  -3   1  15         44.17         55.93        16.96 o                         
  -2   1  15         13.11          3.63        16.66 o                         
  -1   1  15        343.26        368.11        33.39 o                         
   0   1  15        826.64        870.57        42.43 o                         
  -8   2  15        310.99        317.80        49.52 o                         
  -7   2  15        105.81        137.80        40.20 o                         
  -6   2  15        238.56        303.24        47.78 o                         
  -5   2  15         15.76          0.11        22.59 o                         
  -4   2  15        139.18        159.72        29.04 o                         
  -3   2  15        111.08        130.02        28.91 o                         
  -2   2  15        648.21        753.41        39.85 o                         
  -1   2  15        271.10        241.64        28.50 o                         
  -7   3  15        419.11        452.65        38.27 o                         
  -6   3  15          7.96         25.77        25.20 o                         
  -5   3  15       1273.46       1344.15        56.21 o                         
  -4   3  15         63.95         24.25        26.95 o                         
  -3   3  15        167.07        132.19        29.79 o                         
  -2   3  15         45.83         63.86        28.44 o                         
  -1   3  15        528.53        535.98        65.55 o                         
  -6   4  15          0.15         -5.45        22.95 o                         
  -5   4  15          2.64          9.34        20.50 o                         
  -4   4  15         11.11        -17.91        19.48 o                         
  -3   4  15       1528.92       1529.28        49.11 o                         
  -6   0  16        605.28        621.91        56.81 o                         
  -4   0  16         35.29         28.78        29.42 o                         
  -6   1  16        400.99        373.74        50.40 o                         
  -5   1  16        206.47        138.96        39.33 o                         
  -4   1  16        130.72        143.91        30.32 o                         
  -3   1  16         12.03         16.70        21.98 o                         
  -5   2  16         93.87         99.05        39.91 o                         
  -4   2  16          0.52         -2.04        37.29 o                         
                                                                                
